# Supplementary material for: 4-[1-(4-Cyano­benz­yl)-1H-benzimidazol-2-yl]benzonitrile
Source: Acta Crystallogr Sect E Struct Rep Online. 2009 Mar 6;65(Pt 4):o660–1. doi: 10.1107/S1600536809006989 (PMC2969064; doi:10.1107/S1600536809006989)
Supplement: Supplementary file 2 [file e-65-0o660-Isup2.hkl]

# 
# h,k,l, Fc-squared, Fo-squared, sigma(Fo-squared) and status flag 
# 
data_I
_shelx_title ' 4cnpham in P2(1)/n  (100K)' 
_shelx_refln_list_code          4 
_shelx_F_calc_maximum      177.03 
_exptl_crystal_F_000       696.00 
_reflns_d_resolution_high  0.8409 
 
loop_ 
 _symmetry_equiv_pos_as_xyz 
 'x, y, z' 
 '-x+1/2, y+1/2, -z+1/2' 
 '-x, -y, -z' 
 'x-1/2, -y-1/2, z-1/2' 
 
_cell_length_a     5.0553 
_cell_length_b    17.3437 
_cell_length_c    19.6339 
_cell_angle_alpha  90.000 
_cell_angle_beta   97.653 
_cell_angle_gamma  90.000 
 
_shelx_F_squared_multiplier     1.000 
 
loop_ 
 _refln_index_h 
 _refln_index_k 
 _refln_index_l 
 _refln_F_squared_calc 
 _refln_F_squared_meas 
 _refln_F_squared_sigma 
 _refln_observed_status 
   2   0   0      508.69      448.75     19.79 o 
   4   0   0       55.86       24.66     37.40 o 
   1   1   0      280.37      268.14     11.18 o 
   2   1   0      224.03      241.34     13.45 o 
   3   1   0      457.86      484.31     17.03 o 
   4   1   0      435.13      481.26     26.95 o 
   5   1   0        6.35        8.08     38.78 o 
   0   2   0     1614.24     1397.93     42.38 o 
   1   2   0     5885.11     5467.99    111.10 o 
   2   2   0     2566.66     2454.68     41.16 o 
   3   2   0      525.98      557.80     22.00 o 
   4   2   0       82.92       76.02     19.22 o 
   5   2   0       10.72      -68.07     40.76 o 
   1   3   0     2374.93     2189.96     57.61 o 
   2   3   0      654.04      621.88     19.72 o 
   3   3   0      208.76      230.36     17.64 o 
   4   3   0       71.36       53.07     17.37 o 
   5   3   0        0.88      -42.77     28.06 o 
   0   4   0     7205.79     7318.13    166.36 o 
   1   4   0     2743.17     2472.03     48.32 o 
   2   4   0     1037.45      965.77     26.99 o 
   3   4   0        9.87        3.66     10.33 o 
   4   4   0       32.36       20.81     22.44 o 
   5   4   0      278.86      319.78     35.70 o 
   1   5   0       95.05      103.22      8.75 o 
   2   5   0       74.06      107.74     13.05 o 
   3   5   0      498.40      528.91     19.26 o 
   4   5   0      966.73      895.34     31.15 o 
   5   5   0      871.91      926.91     53.02 o 
   0   6   0       31.22       41.76      9.27 o 
   1   6   0       17.98        6.21      5.91 o 
   2   6   0      837.87      817.62     21.96 o 
   3   6   0      336.44      379.43     18.78 o 
   4   6   0      191.41      195.12     22.57 o 
   5   6   0       50.77       17.60     28.98 o 
   1   7   0      883.81      911.37     17.44 o 
   2   7   0        0.00       -5.26      8.70 o 
   3   7   0      118.83      114.57     17.28 o 
   4   7   0       58.68       18.36     17.73 o 
   5   7   0       65.29       57.63     31.76 o 
   0   8   0     2144.04     2253.07     43.74 o 
   1   8   0      138.68      179.62      9.90 o 
   2   8   0       40.35       38.33     10.58 o 
   3   8   0      129.71      111.14     18.20 o 
   4   8   0       31.23       30.80     24.84 o 
   5   8   0      119.05      151.18     36.07 o 
   1   9   0      337.90      349.22     10.93 o 
   2   9   0       11.22       -2.00      9.33 o 
   3   9   0      455.10      468.79     25.84 o 
   4   9   0      155.77      183.58     31.96 o 
   5   9   0       25.57       98.25     51.52 o 
   0  10   0       78.86       93.11     10.12 o 
   1  10   0       13.17       18.65      7.62 o 
   2  10   0      168.70      173.33     14.25 o 
   3  10   0       49.25       30.43     18.29 o 
   4  10   0        0.57       10.10     24.54 o 
   5  10   0       19.64       18.38     40.20 o 
   1  11   0      458.43      465.12     18.22 o 
   2  11   0       72.74       61.05     18.12 o 
   3  11   0      302.69      363.62     40.93 o 
   4  11   0       76.16       77.17     27.98 o 
   5  11   0      422.33      312.28     46.16 o 
   0  12   0     3930.02     3805.08    137.25 o 
   1  12   0      211.10      219.43     21.67 o 
   2  12   0      134.97      141.49     17.77 o 
   3  12   0      479.07      468.95     41.63 o 
   4  12   0       20.08       35.47     27.37 o 
   1  13   0       52.27       57.93     21.98 o 
   2  13   0      135.27      135.03     22.78 o 
   3  13   0      392.37      365.44     44.04 o 
   4  13   0        4.47       68.48     46.90 o 
   0  14   0      183.60      216.76     23.16 o 
   1  14   0      727.61      685.25     31.02 o 
   2  14   0        7.34      -17.05     20.12 o 
   3  14   0      222.11      247.63     36.30 o 
   4  14   0      113.31      127.60     40.78 o 
   1  15   0        0.03      -29.03     27.25 o 
   2  15   0      166.93      156.80     39.76 o 
   3  15   0      290.44      263.06     40.87 o 
   4  15   0       63.52       67.32     51.46 o 
   0  16   0     6195.07     5154.46    296.16 o 
   1  16   0      154.68      162.31     35.32 o 
   2  16   0        2.50       -2.61     49.68 o 
   3  16   0        0.03       61.40     33.67 o 
   1  17   0      133.81      164.71     74.19 o 
   2  17   0        5.22      325.42    106.67 o 
   3  17   0        3.40      623.50    113.55 o 
   0  18   0      242.14      245.84    105.55 o 
   1  18   0       32.62      111.20     68.62 o 
   2  18   0      381.53     1214.72    116.39 o 
   0  20   0      246.16      243.85    104.58 o 
  -5   0   1       14.01       60.44     53.98 o 
  -3   0   1        0.78       17.90     10.58 o 
  -1   0   1     3344.63     3131.37     63.39 o 
   1   0   1     2791.44     2491.48     52.33 o 
   3   0   1      147.38      174.84     16.96 o 
   5   0   1      153.56      100.71     59.57 o 
  -5   1   1       29.99       -2.85     25.19 o 
  -4   1   1       56.75       28.18     19.41 o 
  -3   1   1        3.97        2.97      9.31 o 
  -2   1   1        6.39       -3.06      6.95 o 
  -1   1   1      186.61      210.19     17.98 o 
   0   1   1      120.09       50.30      6.90 o 
   1   1   1      821.99      791.71     20.11 o 
   2   1   1        0.31       -9.55      7.23 o 
   3   1   1       11.27      -12.92      8.51 o 
   4   1   1       54.39       49.51     19.07 o 
   5   1   1        0.17       26.57     53.42 o 
  -5   2   1       44.77       18.81     22.08 o 
  -4   2   1      123.01      156.22     20.96 o 
  -3   2   1      432.59      473.33     18.46 o 
  -2   2   1     3187.18     3189.32     54.89 o 
  -1   2   1      423.22      365.01     16.15 o 
   0   2   1     2174.96     1998.29     27.32 o 
   1   2   1     9807.02     9615.36    149.31 o 
   2   2   1        7.83        4.79      8.09 o 
   3   2   1       31.14       33.52     11.35 o 
   4   2   1       17.07        5.94     19.93 o 
   5   2   1      419.68      500.54     58.67 o 
  -5   3   1       21.09       23.13     20.20 o 
  -4   3   1      158.72      162.74     19.30 o 
  -3   3   1       32.69       19.51     10.18 o 
  -2   3   1        6.91       -5.10      8.24 o 
  -1   3   1       67.17       86.36     16.95 o 
   0   3   1    11046.92    11166.27    163.54 o 
   1   3   1     1981.36     1850.06     39.21 o 
   2   3   1        1.32      -13.09      8.71 o 
   3   3   1      363.98      370.80     18.30 o 
   4   3   1        2.14      -13.06     15.29 o 
   5   3   1       61.21       19.97     41.13 o 
  -5   4   1        0.99        2.57     24.29 o 
  -4   4   1       82.50       60.31     16.56 o 
  -3   4   1      107.50       99.19     11.80 o 
  -2   4   1      557.82      573.80     19.55 o 
  -1   4   1      204.99      240.86     21.66 o 
   0   4   1      909.27      883.45     17.21 o 
   1   4   1      645.41      534.67     17.84 o 
   2   4   1      769.55      760.16     26.07 o 
   3   4   1       65.50       47.30     13.02 o 
   4   4   1       23.69        9.83     18.87 o 
   5   4   1       77.59      139.59     42.37 o 
  -5   5   1        6.84       44.94     26.30 o 
  -4   5   1       11.15      -11.85     15.50 o 
  -3   5   1      468.61      475.74     18.34 o 
  -2   5   1      282.60      323.71     15.62 o 
  -1   5   1      968.34      974.92     18.56 o 
   0   5   1       24.67       24.03      3.93 o 
   1   5   1       15.38        7.42      8.21 o 
   2   5   1      335.31      360.23     19.51 o 
   3   5   1      209.57      224.71     17.74 o 
   4   5   1      313.55      342.43     28.97 o 
   5   5   1       21.62        2.64     27.02 o 
  -5   6   1        2.88      -12.00     27.62 o 
  -4   6   1       45.46       31.23     16.88 o 
  -3   6   1      197.47      235.39     16.24 o 
  -2   6   1       13.71       11.55     11.19 o 
  -1   6   1     3464.64     3443.45     45.07 o 
   0   6   1      235.01      253.45     16.20 o 
   1   6   1      509.65      478.37     12.62 o 
   2   6   1      341.21      389.53     16.72 o 
   3   6   1      156.30      159.76     19.71 o 
   4   6   1      239.23      254.84     23.95 o 
   5   6   1        1.02       37.43     28.10 o 
  -5   7   1        1.55      -39.77     28.07 o 
  -4   7   1      217.30      216.65     23.78 o 
  -3   7   1       11.34        4.45     13.12 o 
  -2   7   1       74.24      102.19     13.79 o 
  -1   7   1      591.13      610.30     14.06 o 
   0   7   1      379.90      370.76     12.01 o 
   1   7   1      256.29      297.02     11.84 o 
   2   7   1     1039.44      989.39     25.26 o 
   3   7   1        7.84      -17.59     12.46 o 
   4   7   1       49.89       25.91     18.00 o 
   5   7   1      100.58      125.40     34.09 o 
  -5   8   1        0.37      -15.36     30.12 o 
  -4   8   1      914.56      868.37     32.40 o 
  -3   8   1       63.61       60.41     16.24 o 
  -2   8   1     2896.92     3003.02     62.52 o 
  -1   8   1       71.74       96.81      8.54 o 
   0   8   1     1092.45     1068.70     18.30 o 
   1   8   1      332.90      327.63     12.48 o 
   2   8   1     2320.26     2289.55     50.22 o 
   3   8   1       18.23       -4.53     14.31 o 
   4   8   1      366.06      342.45     28.98 o 
   5   8   1        5.25       35.72     28.43 o 
  -5   9   1        1.79      -21.22     29.18 o 
  -4   9   1      769.10      745.28     41.17 o 
  -3   9   1        0.04      -10.11     14.37 o 
  -2   9   1        0.41       -8.61     10.22 o 
  -1   9   1       92.86      126.52      8.42 o 
   0   9   1      177.98      206.86      9.05 o 
   1   9   1        4.52       -0.65      6.68 o 
   2   9   1      333.24      320.19     18.20 o 
   3   9   1        0.46      -26.75     13.38 o 
   4   9   1      291.92      340.33     36.06 o 
   5   9   1        4.46       73.62     49.41 o 
  -5  10   1        0.35       44.22     42.13 o 
  -4  10   1      114.93      122.78     30.66 o 
  -3  10   1      246.65      216.18     21.38 o 
  -2  10   1      159.42      149.02     12.38 o 
  -1  10   1       98.73      104.03     11.26 o 
   0  10   1      236.44      282.76     11.00 o 
   1  10   1      191.47      196.19      9.94 o 
   2  10   1        8.26       -3.71      9.12 o 
   3  10   1        8.70      -12.38     16.65 o 
   4  10   1      230.89      234.99     34.13 o 
   5  10   1        9.17       60.13     50.90 o 
  -5  11   1       38.09      195.76     85.62 o 
  -4  11   1       55.73       75.16     28.94 o 
  -3  11   1      336.11      311.63     28.81 o 
  -2  11   1       12.25       -0.45     13.50 o 
  -1  11   1      248.03      273.88     20.31 o 
   0  11   1       35.15       33.93      6.36 o 
   1  11   1      284.53      289.98     11.90 o 
   2  11   1      572.60      521.10     18.43 o 
   3  11   1       11.08      -12.65     16.42 o 
   4  11   1       31.66       43.35     28.46 o 
  -4  12   1        4.93       17.83     28.73 o 
  -3  12   1        0.00        7.51     19.98 o 
  -2  12   1      130.33      119.41     18.90 o 
  -1  12   1      248.32      272.62     26.51 o 
   0  12   1      106.83      145.24     12.26 o 
   1  12   1       34.91       16.35     13.82 o 
   2  12   1      298.79      273.85     25.54 o 
   3  12   1        0.01       -4.35     17.78 o 
   4  12   1       65.90       81.76     29.07 o 
  -4  13   1       24.76       29.14     30.87 o 
  -3  13   1      331.34      354.57     47.53 o 
  -2  13   1       26.58       19.98     17.63 o 
  -1  13   1      336.47      343.35     25.81 o 
   0  13   1      506.40      519.56     17.36 o 
   1  13   1        0.20       -7.22     18.96 o 
   2  13   1        5.72       -3.32     20.83 o 
   3  13   1      179.90      204.30     36.48 o 
   4  13   1       28.00       44.77     36.31 o 
  -4  14   1        3.83       84.81     31.89 o 
  -3  14   1        0.03       12.11     34.01 o 
  -2  14   1      968.64      922.67     62.93 o 
  -1  14   1       22.68        5.13     22.43 o 
   0  14   1      821.03      831.33     22.88 o 
   1  14   1      990.43      870.73     33.47 o 
   2  14   1      182.85      189.53     34.19 o 
   3  14   1       42.98       44.05     28.76 o 
   4  14   1       42.57       78.57     41.04 o 
  -4  15   1       13.86       49.97     33.11 o 
  -3  15   1       42.40       48.82     34.27 o 
  -2  15   1      156.87      134.49     33.84 o 
  -1  15   1      102.10       85.69     32.22 o 
   0  15   1      210.02      202.47     58.31 o 
   1  15   1        8.88        2.14     28.10 o 
   2  15   1        4.14       13.65     26.76 o 
   3  15   1        0.55       41.99     50.24 o 
   4  15   1       10.40      704.18    125.33 o 
  -3  16   1       33.54       68.03     49.41 o 
  -2  16   1       11.13       -4.31     53.02 o 
  -1  16   1        4.43       16.78     22.99 o 
   0  16   1        0.10       79.86     57.30 o 
   1  16   1      185.95      154.77     28.38 o 
   2  16   1        2.56        6.86     45.25 o 
   3  16   1        1.93       33.24     52.01 o 
  -3  17   1      126.67      721.93    134.19 o 
  -2  17   1       88.67       85.62     65.71 o 
  -1  17   1       11.86       28.98     45.76 o 
   1  17   1       72.45      106.17     59.96 o 
   2  17   1      160.10      380.90     95.68 o 
   3  17   1        4.30      568.73    114.87 o 
  -1  18   1       48.05       89.81     54.10 o 
   0  18   1      317.17      320.50     78.10 o 
   1  18   1       10.04       73.05     83.78 o 
   0  19   1       36.12       63.97     68.43 o 
   2  19   1      259.29     1429.17    176.90 o 
  -1  20   1        0.04       20.80    104.53 o 
   0  20   1       43.59      131.08     81.81 o 
  -6   0   2      178.37      218.25     62.37 o 
  -4   0   2      117.88      109.02     24.04 o 
  -2   0   2      780.42      794.62     28.53 o 
   2   0   2      133.05      155.83     18.01 o 
   4   0   2      119.85      105.51     41.44 o 
  -5   1   2       47.77       50.53     23.40 o 
  -4   1   2       98.37       88.32     18.73 o 
  -3   1   2        0.00      -14.76      7.38 o 
  -2   1   2        0.37       -8.63      7.00 o 
  -1   1   2     2241.71     2041.03     30.15 o 
   0   1   2     8290.08     7985.98    226.90 o 
   1   1   2    15480.26    16592.84    259.04 o 
   2   1   2       54.11       37.72      7.53 o 
   3   1   2        9.96      -17.04     12.03 o 
   4   1   2       30.62       17.77     22.63 o 
   5   1   2       11.30       11.26     53.58 o 
  -5   2   2        0.21        2.13     17.68 o 
  -4   2   2      279.23      322.17     22.97 o 
  -3   2   2        1.92        2.83      8.68 o 
  -2   2   2       73.28       80.24      9.70 o 
  -1   2   2      629.67      588.67     16.34 o 
   0   2   2      161.09      159.33      5.07 o 
   1   2   2     3281.62     3145.86     52.60 o 
   2   2   2      129.55      131.36     12.06 o 
   3   2   2       93.75      110.64     18.30 o 
   4   2   2       63.62       58.33     21.52 o 
   5   2   2      119.79      188.90     63.04 o 
  -5   3   2      297.99      338.55     26.63 o 
  -4   3   2       82.96       75.97     16.14 o 
  -3   3   2      354.93      360.06     15.26 o 
  -2   3   2        4.66       -3.16      7.10 o 
  -1   3   2      165.31      204.07     18.06 o 
   0   3   2     2913.23     2710.94     34.32 o 
   1   3   2    14553.15    15185.41    232.13 o 
   2   3   2       28.36       35.79      9.77 o 
   3   3   2       10.70       -1.78     13.73 o 
   4   3   2      144.88      166.07     22.43 o 
   5   3   2      189.72      322.97     72.18 o 
  -5   4   2       52.69       29.25     30.91 o 
  -4   4   2      139.53      148.96     19.24 o 
  -3   4   2      367.73      406.83     16.18 o 
  -2   4   2      319.82      338.56     12.64 o 
  -1   4   2      772.97      796.10     21.92 o 
   0   4   2      397.15      370.81     20.00 o 
   1   4   2     3476.45     3387.95     49.75 o 
   2   4   2      951.78      939.28     25.23 o 
   3   4   2        1.18      -16.46     12.85 o 
   4   4   2       35.64       21.06     20.06 o 
   5   4   2      216.27      234.87     69.81 o 
  -5   5   2      318.96      367.86     36.13 o 
  -4   5   2        3.58      -21.16     15.21 o 
  -3   5   2      333.34      352.72     16.54 o 
  -2   5   2       66.52       69.44     12.80 o 
  -1   5   2     2385.90     2392.71     36.29 o 
   0   5   2      579.70      580.24     12.27 o 
   1   5   2      152.97      171.78     11.77 o 
   2   5   2     1867.68     1880.39     41.76 o 
   3   5   2      169.10      224.70     22.72 o 
   4   5   2       99.17      112.08     23.66 o 
   5   5   2        6.62      -12.92     41.87 o 
  -5   6   2       90.95       56.47     32.53 o 
  -4   6   2      387.65      425.88     27.25 o 
  -3   6   2      150.09      152.62     14.03 o 
  -2   6   2      834.29      850.04     25.22 o 
  -1   6   2      735.76      698.55     14.87 o 
   0   6   2     1636.21     1568.45     22.34 o 
   1   6   2      214.46      233.47     13.21 o 
   2   6   2       19.90       -4.38     12.07 o 
   3   6   2       11.21       -2.35     14.01 o 
   4   6   2      206.92      198.92     27.74 o 
   5   6   2        1.87       -9.64     31.28 o 
  -5   7   2       40.09       33.64     30.53 o 
  -4   7   2       27.37        2.51     16.95 o 
  -3   7   2      516.78      533.49     19.75 o 
  -2   7   2       18.62        9.21     10.58 o 
  -1   7   2      102.40      133.74      9.82 o 
   0   7   2       45.53       48.58      5.72 o 
   1   7   2     2617.42     2648.47     39.04 o 
   2   7   2       36.31       42.93      9.83 o 
   3   7   2      435.58      448.66     27.97 o 
   4   7   2       13.80       -0.28     18.11 o 
   5   7   2       27.33       32.33     33.33 o 
  -5   8   2        4.00      -14.52     29.24 o 
  -4   8   2       67.28       55.31     19.88 o 
  -3   8   2      366.03      416.62     24.91 o 
  -2   8   2      168.41      170.08     10.83 o 
  -1   8   2     4881.06     5052.28     67.23 o 
   0   8   2     1309.30     1336.44     24.07 o 
   1   8   2     1720.53     1853.18     26.35 o 
   2   8   2        0.31      -17.08      9.49 o 
   3   8   2       64.60       35.60     14.95 o 
   4   8   2        1.78      -27.13     25.60 o 
   5   8   2       99.50      120.13     43.17 o 
  -5   9   2       12.21       20.83     33.24 o 
  -4   9   2       43.07       74.34     28.20 o 
  -3   9   2       90.95       86.55     19.45 o 
  -2   9   2       65.79       72.66      9.95 o 
  -1   9   2       99.89      106.64      9.35 o 
   0   9   2      234.29      236.98     10.98 o 
   1   9   2        0.30        3.26      8.78 o 
   2   9   2      119.79      129.77     14.14 o 
   3   9   2      323.84      300.61     23.49 o 
   4   9   2      286.12      298.39     34.66 o 
   5   9   2       24.14       63.86     85.14 o 
  -5  10   2      149.88      146.81     48.74 o 
  -4  10   2      712.28      670.84     55.90 o 
  -3  10   2       74.68       55.08     16.92 o 
  -2  10   2        0.49       -9.56     10.32 o 
  -1  10   2      302.63      326.73     19.63 o 
   0  10   2        2.77        1.79      7.51 o 
   1  10   2        9.85       13.88     11.15 o 
   2  10   2      688.45      667.19     18.08 o 
   3  10   2      296.52      305.54     25.23 o 
   4  10   2       44.23       30.85     31.12 o 
   5  10   2       18.90      228.94    342.88 o 
  -5  11   2      577.70      830.66     67.66 o 
  -4  11   2       11.13       31.60     30.01 o 
  -3  11   2      112.36      104.57     22.74 o 
  -2  11   2      309.85      326.16     23.18 o 
  -1  11   2      326.18      338.46     20.08 o 
   0  11   2      210.67      234.90     12.37 o 
   1  11   2       69.43       62.57     11.65 o 
   2  11   2        2.37      -12.39     11.79 o 
   3  11   2       14.33        3.82     17.85 o 
   4  11   2        3.20      -13.00     25.02 o 
  -4  12   2        0.58        0.67     31.45 o 
  -3  12   2      127.84      115.70     29.00 o 
  -2  12   2      790.61      684.67     27.36 o 
  -1  12   2       32.38       23.96     11.15 o 
   0  12   2      114.10      106.93     10.41 o 
   1  12   2      441.62      388.41     19.93 o 
   2  12   2      124.91      130.93     16.45 o 
   3  12   2       37.95       40.18     19.62 o 
   4  12   2      195.11      205.90     36.08 o 
  -4  13   2        8.07       16.07     29.78 o 
  -3  13   2        0.81       10.77     28.31 o 
  -2  13   2      388.58      355.34     35.65 o 
  -1  13   2      770.63      717.25     23.36 o 
   0  13   2        6.47       15.97     22.73 o 
   1  13   2      223.29      204.19     21.74 o 
   2  13   2       87.76       84.71     21.15 o 
   3  13   2       10.19      -14.21     26.29 o 
   4  13   2       14.35       55.07     30.47 o 
  -4  14   2        2.84       24.29     39.06 o 
  -3  14   2        0.59       37.91     45.45 o 
  -2  14   2       65.86       60.25     28.49 o 
  -1  14   2      365.70      387.57     31.65 o 
   0  14   2       67.50       74.73     12.77 o 
   1  14   2      650.28      609.75     29.73 o 
   2  14   2      683.39      627.93     30.25 o 
   3  14   2      119.49      126.76     32.25 o 
   4  14   2       50.18      113.69     80.11 o 
  -4  15   2      185.57      256.97     49.11 o 
  -3  15   2       29.64       23.28     45.71 o 
  -2  15   2      163.36      162.17     40.68 o 
  -1  15   2        6.42      -12.92     23.51 o 
   0  15   2     1795.17     1831.50    124.93 o 
   1  15   2     1007.16      928.26     45.87 o 
   2  15   2        5.06       -1.58     29.59 o 
   3  15   2       30.93       62.32     31.81 o 
  -3  16   2      106.79      131.01     75.89 o 
  -2  16   2        3.17       28.19     48.49 o 
  -1  16   2      523.75      493.23     35.00 o 
   0  16   2      701.15     1203.65    119.54 o 
   1  16   2       92.59       98.01     27.97 o 
   2  16   2        3.31        4.48     27.68 o 
   3  16   2       10.43      107.63     90.61 o 
  -3  17   2       16.71       76.82     55.45 o 
  -2  17   2      209.53      234.18     60.46 o 
  -1  17   2       12.64       -4.10     45.26 o 
   0  17   2      183.14      221.92    107.13 o 
   1  17   2      235.97      284.37    120.26 o 
   2  17   2      334.53      530.39    132.04 o 
   3  17   2       27.10      426.25    233.44 o 
  -2  18   2        3.97      308.31    165.85 o 
  -1  18   2        1.36       58.10     55.31 o 
   1  18   2      219.15      240.82     80.55 o 
   2  18   2       22.02      442.54    155.30 o 
   0  19   2      102.25      109.11     69.16 o 
   1  19   2      281.95      262.46    131.33 o 
   2  19   2        9.17     1112.40    169.44 o 
  -1  20   2      184.03      351.40    216.86 o 
   0  20   2       17.55       -0.70     65.89 o 
  -5   0   3      108.09      134.47     36.78 o 
  -3   0   3     1868.07     1891.91     47.54 o 
  -1   0   3       32.98      103.28     56.35 o 
   1   0   3    31339.96    37678.14    927.62 o 
   3   0   3      138.80      166.12     33.86 o 
   5   0   3        3.17       24.16    107.59 o 
  -6   1   3      133.83       97.78     42.74 o 
  -5   1   3       77.45       81.00     20.35 o 
  -4   1   3       54.94       59.32     13.66 o 
  -3   1   3      177.94      195.44     12.11 o 
  -2   1   3      170.18      207.81     10.45 o 
  -1   1   3     4711.69     4622.31     64.48 o 
   0   1   3      148.46      129.13     23.17 o 
   1   1   3    17064.73    18002.38    295.57 o 
   2   1   3     2453.28     2492.12     41.92 o 
   3   1   3        1.52      -17.74     15.65 o 
   4   1   3      184.27      195.31     32.67 o 
   5   1   3      124.77       86.89     67.71 o 
  -5   2   3        4.37       -5.65     17.62 o 
  -4   2   3        9.13      -10.60     15.02 o 
  -3   2   3      112.53      133.40     11.92 o 
  -2   2   3       32.31       20.17      7.27 o 
  -1   2   3      947.27      866.48     26.73 o 
   0   2   3     4571.56     4052.09     44.27 o 
   1   2   3     1105.80     1031.55     35.63 o 
   2   2   3      482.36      481.22     16.94 o 
   3   2   3      588.97      585.90     24.31 o 
   4   2   3       44.68        2.83     27.29 o 
   5   2   3        4.21        1.99     65.29 o 
  -5   3   3        9.76       42.37     19.34 o 
  -4   3   3       23.32       17.85     14.09 o 
  -3   3   3       96.39      122.77     11.64 o 
  -2   3   3      128.85      192.44     11.66 o 
  -1   3   3     1910.90     1879.88     60.10 o 
   0   3   3      654.49      651.38     11.45 o 
   1   3   3       31.81       16.71      9.35 o 
   2   3   3      260.49      261.04     15.80 o 
   3   3   3      212.83      237.00     22.71 o 
   4   3   3      272.98      322.82     27.60 o 
   5   3   3        0.04       39.59     60.27 o 
  -5   4   3      604.04      629.50     30.14 o 
  -4   4   3       65.56       46.03     16.73 o 
  -3   4   3      336.55      346.63     18.18 o 
  -2   4   3      478.44      468.32     16.20 o 
  -1   4   3       38.71       31.94     19.33 o 
   0   4   3     2624.30     2544.09     36.02 o 
   1   4   3     2205.02     2067.25     32.76 o 
   2   4   3      182.46      179.72     16.15 o 
   3   4   3       10.15        5.26     18.73 o 
   4   4   3      183.47      160.93     24.84 o 
   5   4   3        7.66      -18.24     59.94 o 
  -5   5   3       63.03       93.08     28.78 o 
  -4   5   3      269.13      286.82     23.08 o 
  -3   5   3      262.41      270.28     15.71 o 
  -2   5   3       13.12       11.87     11.36 o 
  -1   5   3       95.39      129.49     10.76 o 
   0   5   3       66.37       85.97      8.39 o 
   1   5   3     1236.97     1268.51     22.77 o 
   2   5   3     1442.62     1368.78     36.94 o 
   3   5   3      193.89      208.98     21.77 o 
   4   5   3        0.28      -17.35     25.45 o 
   5   5   3       44.30       20.24     64.37 o 
  -5   6   3        5.08      -41.79     31.35 o 
  -4   6   3      102.49       93.98     19.26 o 
  -3   6   3       26.82       22.10      9.68 o 
  -2   6   3     1245.88     1293.78     34.96 o 
  -1   6   3        3.31        4.32      7.21 o 
   0   6   3      621.82      616.12     12.26 o 
   1   6   3     1756.49     1782.17     27.25 o 
   2   6   3      131.81      161.70     16.76 o 
   3   6   3      420.85      468.09     25.93 o 
   4   6   3       21.29      -10.48     19.74 o 
   5   6   3       12.66        5.59     46.04 o 
  -5   7   3       80.47       59.74     34.41 o 
  -4   7   3      198.49      222.32     24.12 o 
  -3   7   3      267.59      319.64     17.11 o 
  -2   7   3     1536.89     1550.80     34.23 o 
  -1   7   3      798.10      795.01     18.18 o 
   0   7   3       11.48        5.99      4.00 o 
   1   7   3      604.45      592.73     12.99 o 
   2   7   3      276.55      261.40     15.44 o 
   3   7   3     1280.39     1336.89     39.68 o 
   4   7   3       24.48       16.56     22.57 o 
   5   7   3       11.04       28.36     55.72 o 
  -5   8   3      243.07      270.46     44.84 o 
  -4   8   3      152.41      121.36     22.91 o 
  -3   8   3       39.20       34.11     11.63 o 
  -2   8   3      200.85      208.09     11.54 o 
  -1   8   3        9.09        0.12      7.37 o 
   0   8   3      527.06      521.16     11.38 o 
   1   8   3       58.21       71.72      8.00 o 
   2   8   3       14.94        1.77      8.08 o 
   3   8   3       24.13      -15.40     13.86 o 
   4   8   3       17.97       20.73     23.93 o 
   5   8   3       18.88       53.56     71.46 o 
  -5   9   3       13.37       12.61     33.15 o 
  -4   9   3       44.93       21.36     21.33 o 
  -3   9   3       91.31       84.51     20.20 o 
  -2   9   3        9.98       27.39      9.90 o 
  -1   9   3      429.20      428.23     14.35 o 
   0   9   3      948.55      926.67     19.11 o 
   1   9   3      666.82      678.29     14.71 o 
   2   9   3     1155.88     1165.25     22.58 o 
   3   9   3      613.97      612.29     26.77 o 
   4   9   3      462.81      438.53     36.94 o 
   5   9   3        0.01       94.87     92.21 o 
  -5  10   3        0.03        6.65     32.18 o 
  -4  10   3      179.83      198.31     37.37 o 
  -3  10   3      149.79      179.36     24.79 o 
  -2  10   3      918.16      830.38     21.64 o 
  -1  10   3      102.70      113.25     10.30 o 
   0  10   3       38.58       41.34      6.24 o 
   1  10   3      581.18      555.18     18.29 o 
   2  10   3       43.39       30.79     15.57 o 
   3  10   3      872.55      827.77     30.77 o 
   4  10   3      298.25      321.71     38.52 o 
   5  10   3        7.35      133.08    118.56 o 
  -5  11   3       90.08      120.32     67.66 o 
  -4  11   3       61.32       45.28     31.19 o 
  -3  11   3      119.12      130.88     30.16 o 
  -2  11   3       51.84       41.60     11.86 o 
  -1  11   3      166.31      203.58     10.82 o 
   0  11   3      494.79      544.64     13.43 o 
   1  11   3      286.50      253.62     28.24 o 
   2  11   3      779.93      772.41     20.89 o 
   3  11   3      250.33      263.03     26.11 o 
   4  11   3        1.61        2.45     26.37 o 
  -4  12   3        5.70        5.84     31.01 o 
  -3  12   3      118.67      151.44     29.57 o 
  -2  12   3       43.81       14.34     17.06 o 
  -1  12   3       36.91       42.61      9.47 o 
   0  12   3        0.00       -1.98      7.69 o 
   1  12   3     2278.44     2149.97     46.14 o 
   2  12   3       82.27       82.23     20.39 o 
   3  12   3      113.58      125.85     29.05 o 
   4  12   3      117.71      146.82     33.78 o 
  -4  13   3        0.38       -8.32     31.76 o 
  -3  13   3       63.63       63.14     29.07 o 
  -2  13   3        0.23      -34.04     27.67 o 
  -1  13   3     1211.30     1092.44     33.31 o 
   0  13   3     1321.54     1252.13     28.99 o 
   1  13   3        3.12       -8.09     22.44 o 
   2  13   3        6.54       -0.75     25.39 o 
   3  13   3       90.20       74.93     32.34 o 
   4  13   3       82.51      135.99     51.02 o 
  -4  14   3        5.71       -5.15     50.26 o 
  -3  14   3      163.79      205.25     53.08 o 
  -2  14   3      365.87      370.56     52.46 o 
  -1  14   3     1589.64     1396.60     39.12 o 
   0  14   3      807.03      795.39     22.96 o 
   1  14   3       70.68       71.68     30.82 o 
   2  14   3        4.78        7.29     14.25 o 
   3  14   3       34.07       31.92     36.15 o 
   4  14   3       26.42      233.38     99.03 o 
  -4  15   3       51.54      132.08     79.89 o 
  -3  15   3        2.57       -2.98     43.51 o 
  -2  15   3        4.02       19.54     32.96 o 
  -1  15   3     1241.61     1081.90     43.30 o 
   0  15   3       33.62       47.06     43.79 o 
   1  15   3      536.37      482.12     43.32 o 
   2  15   3      247.30      241.23     46.35 o 
   3  15   3        9.95       27.47     29.98 o 
  -3  16   3      411.99      446.93     58.00 o 
  -2  16   3      135.40      190.93     53.71 o 
  -1  16   3       33.21       41.92     24.18 o 
   1  16   3      685.61      571.21     91.20 o 
   2  16   3        0.56       37.62     32.92 o 
   3  16   3        2.22      149.89     90.47 o 
  -3  17   3      119.47      143.28     55.23 o 
  -2  17   3       12.90      -19.32     43.60 o 
   1  17   3      149.80      141.49     72.92 o 
   2  17   3       12.42       21.60     31.06 o 
   3  17   3       25.49      167.41     83.94 o 
  -2  18   3       76.37      169.40    118.92 o 
   1  18   3      192.58      229.33    102.29 o 
   2  18   3        2.14      427.69    162.01 o 
  -1  19   3        5.18       74.67     59.53 o 
   0  19   3      131.13      113.11     80.18 o 
   1  19   3       41.50      203.46    119.42 o 
   2  19   3        6.84     1205.62    109.92 o 
  -1  20   3        2.79      111.80     52.11 o 
   0  20   3      259.97      320.76     80.01 o 
  -6   0   4      265.44      163.97    113.06 o 
  -4   0   4        2.63       -5.46     14.52 o 
  -2   0   4     1171.70     1234.32     35.81 o 
   0   0   4     3877.34     3634.85     92.63 o 
   2   0   4      313.88      345.47     38.74 o 
   4   0   4        0.91      -79.72     43.74 o 
  -6   1   4        1.96       11.72     65.62 o 
  -5   1   4       73.92       70.80     18.12 o 
  -4   1   4        3.86       -4.67     11.85 o 
  -3   1   4      213.45      247.20     12.87 o 
  -2   1   4      628.00      607.23     15.59 o 
  -1   1   4     7780.47     7709.63    244.56 o 
   0   1   4     1924.25     1719.97     34.27 o 
   1   1   4     7816.08     7700.76    149.45 o 
   2   1   4     2894.39     2936.97     52.51 o 
   3   1   4        4.01      -23.18     19.34 o 
   4   1   4       36.50       -0.83     28.23 o 
   5   1   4      117.48      146.04     95.02 o 
  -5   2   4      102.11      149.99     21.50 o 
  -4   2   4      343.60      354.31     22.83 o 
  -3   2   4       33.10       30.30      8.26 o 
  -2   2   4      100.99       96.40      8.90 o 
  -1   2   4      792.39      778.33     30.81 o 
   0   2   4      447.42      441.13     15.92 o 
   1   2   4    16938.92    17385.58    241.53 o 
   2   2   4     1164.20     1105.43     25.80 o 
   3   2   4      189.34      229.63     28.06 o 
   4   2   4        3.97      -51.41     25.71 o 
   5   2   4       97.04      101.69     82.98 o 
  -5   3   4        3.82       -2.76     16.94 o 
  -4   3   4      104.58      127.20     13.55 o 
  -3   3   4      611.54      611.72     16.39 o 
  -2   3   4     1098.68     1096.29     22.01 o 
  -1   3   4     1228.57     1188.51     36.94 o 
   0   3   4       20.81       25.91      6.50 o 
   1   3   4      299.58      277.01     16.92 o 
   2   3   4        4.73        4.23      9.10 o 
   3   3   4       28.96       44.47     18.15 o 
   4   3   4        1.02      -28.79     24.62 o 
   5   3   4       12.23      -63.09     63.39 o 
  -5   4   4     1187.55     1254.35     43.12 o 
  -4   4   4      291.35      333.45     21.01 o 
  -3   4   4      384.88      393.10     13.94 o 
  -2   4   4      101.01      136.11     10.39 o 
  -1   4   4        0.10        1.38     11.20 o 
   0   4   4       53.19       69.87      8.92 o 
   1   4   4     1652.33     1587.42     26.03 o 
   2   4   4      787.67      778.14     23.25 o 
   3   4   4      102.20       84.06     18.88 o 
   4   4   4       94.79      139.71     29.69 o 
   5   4   4       23.74      -53.15     68.11 o 
  -5   5   4      222.69      314.90     37.72 o 
  -4   5   4       66.33       52.98     14.58 o 
  -3   5   4        0.14       -2.72      8.59 o 
  -2   5   4      391.39      395.79     16.68 o 
  -1   5   4      171.17      213.68     23.59 o 
   0   5   4     5676.99     5486.55     60.09 o 
   1   5   4     2616.54     2657.45     36.68 o 
   2   5   4      136.14      154.83     13.82 o 
   3   5   4      687.63      699.64     29.89 o 
   4   5   4      336.90      331.66     34.06 o 
   5   5   4       24.88      -86.71     72.03 o 
  -5   6   4      186.80      171.05     37.42 o 
  -4   6   4       16.02      -16.10     16.46 o 
  -3   6   4      825.29      829.87     19.72 o 
  -2   6   4       94.70      106.54     17.80 o 
  -1   6   4        0.49        6.50      8.48 o 
   0   6   4     4159.03     4170.28     52.43 o 
   1   6   4        0.03       -7.74      5.90 o 
   2   6   4      392.51      397.85     21.10 o 
   3   6   4      131.06      159.47     21.86 o 
   4   6   4      614.32      652.78     38.49 o 
   5   6   4       68.06       83.18     55.57 o 
  -5   7   4       18.20      -35.52     29.18 o 
  -4   7   4      108.59       99.81     22.16 o 
  -3   7   4      436.97      463.48     18.98 o 
  -2   7   4      547.71      554.45     19.70 o 
  -1   7   4        2.97        1.95      6.82 o 
   0   7   4      345.53      342.07     11.23 o 
   1   7   4     1076.84     1116.08     20.74 o 
   2   7   4      393.38      383.18     18.05 o 
   3   7   4        0.00      -25.43     13.97 o 
   4   7   4       72.95       81.69     34.38 o 
   5   7   4       43.20       58.52     54.52 o 
  -5   8   4      502.35      469.08     56.82 o 
  -4   8   4        7.17       19.96     20.14 o 
  -3   8   4      108.95      118.60     15.83 o 
  -2   8   4      311.82      338.36     14.11 o 
  -1   8   4     1240.31     1309.03     23.50 o 
   0   8   4        3.80        0.73      4.41 o 
   1   8   4     2786.28     2868.95     39.82 o 
   2   8   4      128.17      134.51     11.68 o 
   3   8   4      672.38      679.69     30.37 o 
   4   8   4        2.11      -16.07     30.25 o 
   5   8   4        0.95       13.13     55.42 o 
  -5   9   4        6.89       -6.90     32.91 o 
  -4   9   4       45.69       47.97     22.52 o 
  -3   9   4        9.82        2.01     21.74 o 
  -2   9   4      178.12      210.11     19.24 o 
  -1   9   4        5.01        6.81     10.19 o 
   0   9   4      698.28      767.39     14.38 o 
   1   9   4       14.70       19.64      8.46 o 
   2   9   4       30.37       12.84      8.22 o 
   3   9   4        4.72      -21.97     15.51 o 
   4   9   4        7.90       22.05     25.37 o 
   5   9   4      152.64       98.45     91.43 o 
  -5  10   4       12.72       15.40     33.96 o 
  -4  10   4      284.28      292.73     42.17 o 
  -3  10   4      171.51      192.38     31.65 o 
  -2  10   4        1.90       -6.59     12.52 o 
  -1  10   4       54.70       57.64     10.06 o 
   0  10   4      128.66      155.05      8.05 o 
   1  10   4      412.15      384.05     12.69 o 
   2  10   4        2.38       -6.20     10.08 o 
   3  10   4      742.57      741.85     39.09 o 
   4  10   4      784.53      755.24     49.36 o 
  -5  11   4       85.49      136.60     66.80 o 
  -4  11   4      103.12      100.50     34.84 o 
  -3  11   4       10.11       13.43     24.39 o 
  -2  11   4      172.47      163.34     14.89 o 
  -1  11   4        6.33       -7.93      9.99 o 
   0  11   4      428.06      409.44     11.37 o 
   1  11   4        0.12       -1.86     12.40 o 
   2  11   4       21.50       13.65     13.80 o 
   3  11   4      451.96      435.92     30.35 o 
   4  11   4        0.21       12.30     33.70 o 
  -4  12   4      148.58      119.07     39.70 o 
  -3  12   4      139.09      164.10     49.74 o 
  -2  12   4      160.54      192.82     20.11 o 
  -1  12   4        3.77      -14.25     10.42 o 
   0  12   4       81.79      100.53     14.15 o 
   1  12   4      113.80       64.05     24.06 o 
   2  12   4      243.49      261.93     20.75 o 
   3  12   4       36.47       64.05     27.06 o 
   4  12   4       14.49       90.96     40.61 o 
  -4  13   4      178.28      118.12     36.03 o 
  -3  13   4       44.99       11.92     42.74 o 
  -2  13   4      718.18      694.80     46.03 o 
  -1  13   4        0.02      -14.86     14.63 o 
   0  13   4      151.50      154.51     14.29 o 
   1  13   4     1146.62     1128.56     41.41 o 
   2  13   4       26.88       19.90     13.92 o 
   3  13   4       29.85       64.95     28.95 o 
   4  13   4       37.42      111.08     56.67 o 
  -4  14   4       85.59      143.61     66.25 o 
  -3  14   4        3.25       51.94     44.65 o 
  -2  14   4      801.67      740.69     51.14 o 
  -1  14   4       84.17       78.01     23.74 o 
   0  14   4       66.42       45.38     20.25 o 
   1  14   4      659.87      621.20     27.71 o 
   2  14   4      106.02       97.37     22.52 o 
   3  14   4       11.56        9.94     28.36 o 
   4  14   4        2.81      201.86    142.37 o 
  -4  15   4      107.60      135.26     65.57 o 
  -3  15   4      237.17      230.96     56.71 o 
  -2  15   4       15.27        1.37     29.13 o 
  -1  15   4       34.14       17.10     20.86 o 
   0  15   4      292.46      385.84     55.75 o 
   1  15   4     1174.66     1088.30     42.35 o 
   2  15   4      300.48      269.79     39.27 o 
   3  15   4       12.17       73.03     36.94 o 
  -3  16   4       56.21       28.04     51.19 o 
  -2  16   4        2.66       54.65     39.27 o 
   0  16   4       34.28       16.75     46.65 o 
   1  16   4       32.82       99.59     95.61 o 
   2  16   4        0.33       30.21     28.25 o 
   3  16   4       10.65       69.90     56.72 o 
  -3  17   4        0.07       18.97     46.01 o 
  -2  17   4      124.75      131.97     54.06 o 
   1  17   4       13.25      165.79    136.53 o 
   2  17   4      124.65      314.43    151.51 o 
   3  17   4       52.70      115.04    117.25 o 
  -2  18   4       14.24      743.73    118.35 o 
  -1  18   4        0.06        9.93     44.08 o 
   1  18   4      669.52     1227.83    205.87 o 
   2  18   4       24.17      325.98    152.09 o 
  -1  19   4       27.94       96.05     50.57 o 
   1  19   4        0.94      121.23    122.88 o 
  -1  20   4      229.22      372.55     72.34 o 
   0  20   4        0.00       83.27     68.90 o 
  -5   0   5      147.45      147.67     42.09 o 
  -3   0   5      258.90      276.84     18.51 o 
  -1   0   5    24567.29    26488.51    962.66 o 
   1   0   5     2071.32     1739.58    151.04 o 
   3   0   5      345.14      341.43     54.20 o 
   5   0   5      368.25      557.62    157.30 o 
  -5   1   5        4.94        4.55     16.90 o 
  -4   1   5       17.69        4.17      9.53 o 
  -3   1   5     1087.06     1139.24     22.08 o 
  -2   1   5      873.29      897.47     21.01 o 
  -1   1   5     4495.52     4363.45    103.63 o 
   0   1   5     4066.53     3859.90     70.66 o 
   1   1   5     2755.54     2523.32     62.71 o 
   2   1   5      550.18      596.62     18.80 o 
   3   1   5       13.99      -11.28     20.46 o 
   4   1   5        0.29      -58.23     52.18 o 
  -5   2   5        6.68       -4.13     19.25 o 
  -4   2   5        2.11      -14.67     10.92 o 
  -3   2   5      270.65      285.53     15.16 o 
  -2   2   5      861.13      836.97     19.84 o 
  -1   2   5     1635.73     1561.75     35.43 o 
   0   2   5     3388.81     3208.95     47.89 o 
   1   2   5     1882.38     1710.46     30.52 o 
   2   2   5     1659.89     1532.13     35.25 o 
   3   2   5      370.49      367.01     28.66 o 
   4   2   5       47.52      -46.94     66.98 o 
  -5   3   5       20.85       40.87     19.25 o 
  -4   3   5       35.55       31.73     13.31 o 
  -3   3   5      202.06      211.64     15.23 o 
  -2   3   5        6.02       17.20     12.66 o 
  -1   3   5      210.99      220.02     39.17 o 
   0   3   5      269.02      255.01      8.17 o 
   1   3   5     6215.54     6095.12     85.82 o 
   2   3   5     1762.52     1712.23     40.81 o 
   3   3   5        7.49       -2.88     17.83 o 
   4   3   5        6.63      -56.33     45.74 o 
  -5   4   5      229.31      252.59     28.49 o 
  -4   4   5       10.09       -8.55     14.11 o 
  -3   4   5       16.44       11.89      9.34 o 
  -2   4   5      116.41      117.10     10.57 o 
  -1   4   5      194.22      241.90     33.38 o 
   0   4   5       25.18       27.36      6.06 o 
   1   4   5     1122.85     1105.35     20.97 o 
   2   4   5     8785.31     8967.01    139.08 o 
   3   4   5      330.98      376.15     26.14 o 
   4   4   5      127.13      100.99     31.84 o 
   5   4   5        9.55      -22.48     85.00 o 
  -5   5   5        0.01        0.28     20.41 o 
  -4   5   5       38.17       28.26     16.56 o 
  -3   5   5       47.96       54.69      9.16 o 
  -2   5   5      829.78      835.20     31.02 o 
  -1   5   5      958.51     1024.42     20.88 o 
   0   5   5      284.56      276.76      9.23 o 
   1   5   5      524.80      509.86     12.98 o 
   2   5   5       48.85       41.17     14.20 o 
   3   5   5        1.88      -14.23     14.18 o 
   4   5   5      624.24      660.32     50.27 o 
   5   5   5       29.44      -72.47     81.76 o 
  -5   6   5        2.31      -31.66     28.27 o 
  -4   6   5      116.57       84.03     19.77 o 
  -3   6   5       17.52       21.35      9.75 o 
  -2   6   5      826.13      809.75     21.91 o 
  -1   6   5      559.63      602.67     14.89 o 
   0   6   5        5.48        3.68      4.62 o 
   1   6   5      206.37      221.72     10.20 o 
   2   6   5      210.76      236.38     21.86 o 
   3   6   5     1067.82     1008.94     37.74 o 
   4   6   5       10.86      -63.91     68.59 o 
   5   6   5       21.37       39.45     55.80 o 
  -5   7   5       79.57       67.39     35.61 o 
  -4   7   5       50.91       19.89     18.53 o 
  -3   7   5      457.68      480.39     18.46 o 
  -2   7   5       29.35       28.39     12.14 o 
  -1   7   5      277.30      321.46     13.54 o 
   0   7   5       49.31       45.59      5.30 o 
   1   7   5      313.54      337.75     12.32 o 
   2   7   5        8.18      -10.83      7.98 o 
   3   7   5      436.12      445.99     27.08 o 
   4   7   5      211.38      195.01     51.16 o 
   5   7   5       29.75       43.35     57.14 o 
  -5   8   5        3.24        3.33     30.90 o 
  -4   8   5      301.63      319.49     32.75 o 
  -3   8   5       95.90       99.17     28.28 o 
  -2   8   5      843.32      836.97     21.31 o 
  -1   8   5        2.07       -5.59      6.78 o 
   0   8   5     1069.97     1192.93     18.50 o 
   1   8   5      461.81      493.60     12.82 o 
   2   8   5      132.84      143.73     12.42 o 
   3   8   5       13.01      -20.14     16.07 o 
   4   8   5      121.23      135.89     48.43 o 
   5   8   5      163.90      142.82     65.20 o 
  -5   9   5      234.91      213.92     42.13 o 
  -4   9   5        7.45       -2.70     20.63 o 
  -3   9   5      276.44      314.92     37.99 o 
  -2   9   5       37.54       32.31     11.15 o 
  -1   9   5      297.45      300.78     12.18 o 
   0   9   5       51.82       65.42      6.67 o 
   1   9   5      170.25      207.07     15.75 o 
   2   9   5        5.41       -6.75      7.80 o 
   3   9   5       21.55       17.87     18.45 o 
   4   9   5       46.08       57.24     43.51 o 
   5   9   5       39.65       69.96     42.26 o 
  -5  10   5      119.23      170.72     42.42 o 
  -4  10   5      181.16      191.23     39.16 o 
  -3  10   5        0.01      -22.08     24.62 o 
  -2  10   5      105.61      122.85     15.42 o 
  -1  10   5      678.91      714.79     16.12 o 
   0  10   5      153.14      182.83      9.65 o 
   1  10   5      443.65      432.46     15.51 o 
   2  10   5      132.32      128.82     12.05 o 
   3  10   5      508.64      458.64     34.09 o 
   4  10   5        2.52       -6.16     29.23 o 
  -5  11   5        5.59       72.57     36.56 o 
  -4  11   5       65.89       66.98     33.88 o 
  -3  11   5       11.38       -1.77     44.24 o 
  -2  11   5        0.13      -15.86     13.48 o 
  -1  11   5        8.49       21.12     11.50 o 
   0  11   5        0.54       -9.38      7.22 o 
   1  11   5        0.00        2.71     10.31 o 
   2  11   5        1.49       -7.98     13.72 o 
   3  11   5      109.23       94.33     21.60 o 
   4  11   5      259.82      248.77     42.31 o 
  -4  12   5       38.89       56.40     33.88 o 
  -3  12   5       27.94      -23.81     40.42 o 
  -2  12   5       11.59      -16.65     15.31 o 
  -1  12   5      383.08      393.51     16.60 o 
   0  12   5      261.66      287.25     14.41 o 
   1  12   5       38.29       19.38     21.50 o 
   2  12   5      140.38      137.03     20.27 o 
   3  12   5      163.41      193.04     32.74 o 
   4  12   5       19.13       84.17     75.93 o 
  -4  13   5      235.61      257.22     61.57 o 
  -3  13   5      227.63      274.24     57.46 o 
  -2  13   5        3.77       -9.78     22.46 o 
  -1  13   5      235.70      249.75     29.29 o 
   0  13   5       88.84       71.71     16.89 o 
   1  13   5       15.02        0.19     19.54 o 
   2  13   5     1001.83      851.48     31.17 o 
   3  13   5      179.72      146.52     33.45 o 
   4  13   5       15.81       32.33     38.37 o 
  -4  14   5       60.26       80.28     73.66 o 
  -3  14   5       42.84        9.00     43.08 o 
  -2  14   5      318.63      342.75     46.76 o 
  -1  14   5      150.29      166.84     32.47 o 
   0  14   5      270.40      316.08     26.39 o 
   1  14   5        0.20        2.08     11.71 o 
   2  14   5      198.84      226.48     29.28 o 
   3  14   5      203.12      168.84     35.57 o 
   4  14   5       56.92      108.11     49.92 o 
  -4  15   5        0.01       88.40     86.40 o 
  -3  15   5      308.45      366.97     63.60 o 
  -2  15   5       20.73       32.22     36.79 o 
  -1  15   5      577.35      543.40     33.99 o 
   0  15   5      321.82      309.64     52.09 o 
   1  15   5       17.47       24.54     15.28 o 
   2  15   5      309.10      376.95     64.23 o 
   3  15   5        1.87       29.88     44.55 o 
  -3  16   5      123.80      183.06     65.04 o 
  -2  16   5        6.71       16.27     43.39 o 
  -1  16   5     1119.56      994.58     60.57 o 
   0  16   5       87.16      143.12     52.00 o 
   1  16   5       67.28      103.00     47.47 o 
   2  16   5       86.96      358.88    113.81 o 
   3  16   5       23.69       58.77     52.69 o 
  -3  17   5       13.91       89.33     50.26 o 
  -2  17   5      132.74      112.80     52.10 o 
  -1  17   5        4.25       38.26     41.78 o 
   0  17   5       39.39        4.73     95.53 o 
   1  17   5       18.89        3.80     25.04 o 
   2  17   5        8.99      216.32    133.96 o 
  -2  18   5        0.37       38.82     51.30 o 
  -1  18   5      143.60      155.88     49.37 o 
   1  18   5       82.93      122.99    101.43 o 
   2  18   5      136.10      526.45    174.31 o 
  -1  19   5      167.52      285.13     58.42 o 
   1  19   5      452.97     1173.76    178.16 o 
   0  20   5       78.21      146.17     89.04 o 
  -4   0   6      765.55      788.77     26.27 o 
  -2   0   6     1044.90     1015.75     36.06 o 
   0   0   6       74.66       90.58     37.94 o 
   2   0   6      283.16      288.68     27.08 o 
   4   0   6        4.21      -50.26     56.66 o 
  -5   1   6      163.15      206.16     31.41 o 
  -4   1   6        1.06       -1.22     11.85 o 
  -3   1   6      114.55      139.01     10.33 o 
  -2   1   6     2345.68     2467.03     62.08 o 
  -1   1   6     7031.14     6992.47    131.85 o 
   0   1   6     2207.25     2163.70     43.56 o 
   1   1   6      201.95      215.47     13.70 o 
   2   1   6     4577.27     4694.59     86.19 o 
   3   1   6      563.76      611.75     42.12 o 
   4   1   6       37.32       30.15     42.92 o 
   5   1   6       90.31       75.27     89.55 o 
  -5   2   6      306.76      338.86     35.90 o 
  -4   2   6        1.74      -12.24     11.52 o 
  -3   2   6      190.30      186.44     12.08 o 
  -2   2   6      397.55      390.63     19.08 o 
  -1   2   6      913.23      880.29     24.91 o 
   0   2   6      749.83      724.91     17.11 o 
   1   2   6        0.00      -13.31      7.24 o 
   2   2   6       36.89       25.50     10.45 o 
   3   2   6       56.76       29.46     24.82 o 
   4   2   6      296.50      331.81     70.19 o 
  -5   3   6      166.51      194.53     27.59 o 
  -4   3   6      752.75      752.78     24.23 o 
  -3   3   6        2.31      -14.38      9.25 o 
  -2   3   6       16.70       34.11     15.79 o 
  -1   3   6      791.97      785.96     30.58 o 
   0   3   6       87.96      103.21     13.36 o 
   1   3   6       57.59       66.69      7.83 o 
   2   3   6     2289.83     2183.39     57.40 o 
   3   3   6        3.32      -29.99     23.75 o 
   4   3   6       43.53        3.65     47.85 o 
   5   3   6      136.10      187.54    147.66 o 
  -5   4   6       56.30       54.64     21.14 o 
  -4   4   6      684.79      709.99     24.03 o 
  -3   4   6     1039.47     1084.71     27.50 o 
  -2   4   6     1932.02     1997.62     56.79 o 
  -1   4   6      324.53      338.59     36.91 o 
   0   4   6      655.16      618.54     12.50 o 
   1   4   6     1572.99     1514.44     24.79 o 
   2   4   6       18.94       22.38     12.92 o 
   3   4   6       43.33       47.19     19.85 o 
   4   4   6      254.46      233.02     65.27 o 
   5   4   6       72.79       91.65     90.51 o 
  -5   5   6       76.25       56.62     25.81 o 
  -4   5   6      356.58      368.02     35.32 o 
  -3   5   6        1.18      -13.30     10.97 o 
  -2   5   6      668.01      673.68     31.19 o 
  -1   5   6       12.56        7.23      8.61 o 
   0   5   6      127.78      155.00      9.83 o 
   1   5   6        7.14       -2.64      5.83 o 
   2   5   6     2545.77     2458.19     48.82 o 
   3   5   6       89.95       82.58     20.87 o 
   4   5   6       68.51       90.39     58.03 o 
   5   5   6        2.26      -79.87    133.84 o 
  -5   6   6      468.04      487.11     56.49 o 
  -4   6   6      141.22      165.61     25.66 o 
  -3   6   6       16.85       12.33     20.37 o 
  -2   6   6      271.06      279.46     18.96 o 
  -1   6   6      334.58      383.18     17.48 o 
   0   6   6      165.63      198.41      9.77 o 
   1   6   6     1305.09     1338.94     25.19 o 
   2   6   6     1336.99     1357.24     28.98 o 
   3   6   6     1312.15     1263.36     42.68 o 
   4   6   6       42.07        5.75     54.68 o 
   5   6   6       33.39       50.71    136.39 o 
  -5   7   6      220.83      174.45     41.12 o 
  -4   7   6       13.28       -3.01     19.16 o 
  -3   7   6        0.05      -10.01     22.76 o 
  -2   7   6      103.59      120.70     20.33 o 
  -1   7   6     1512.05     1494.89     36.00 o 
   0   7   6      322.32      301.40      9.00 o 
   1   7   6        0.20       -5.95      6.36 o 
   2   7   6       29.04       20.89      9.65 o 
   3   7   6      560.62      521.08     29.87 o 
   4   7   6        7.21      -20.24     36.23 o 
   5   7   6      116.02      101.65     60.12 o 
  -5   8   6       56.15       53.62     37.76 o 
  -4   8   6      368.34      372.65     34.12 o 
  -3   8   6      851.55      899.73     53.89 o 
  -2   8   6       31.03       40.67     12.15 o 
  -1   8   6        0.37        0.72      7.93 o 
   0   8   6        3.97       -0.86      4.18 o 
   1   8   6      981.44      968.05     18.63 o 
   2   8   6        0.37      -23.18     11.87 o 
   3   8   6       34.99        4.40     23.64 o 
   4   8   6       33.45       24.35     41.94 o 
   5   8   6       22.75       37.43     88.62 o 
  -5   9   6       55.06       24.68     40.83 o 
  -4   9   6      258.24      256.66     31.99 o 
  -3   9   6      176.54      230.61     57.75 o 
  -2   9   6       34.61       36.15     10.88 o 
  -1   9   6      346.22      382.74     18.80 o 
   0   9   6       36.25       55.72      6.03 o 
   1   9   6      566.57      526.21     20.51 o 
   2   9   6       23.06        5.79     10.09 o 
   3   9   6       33.28       16.28     27.87 o 
   4   9   6        0.03      -15.04     40.50 o 
  -5  10   6      617.32      525.55     64.93 o 
  -4  10   6        1.61      -13.77     28.56 o 
  -3  10   6       11.13      -25.60     40.56 o 
  -2  10   6        6.28       18.25     11.30 o 
  -1  10   6      223.13      256.77     16.60 o 
   0  10   6      376.69      404.17     10.33 o 
   1  10   6        0.59      -14.70     11.90 o 
   2  10   6      356.06      332.60     20.62 o 
   3  10   6      523.56      560.08     41.23 o 
   4  10   6       84.44      124.27     50.32 o 
  -5  11   6      121.19      121.41     52.53 o 
  -4  11   6      108.74      114.07     54.80 o 
  -3  11   6      336.33      413.90     63.94 o 
  -2  11   6       87.64       55.97     19.82 o 
  -1  11   6       54.56       50.07      8.32 o 
   0  11   6      175.99      189.86     11.17 o 
   1  11   6        8.13       -9.39     13.56 o 
   2  11   6      210.54      199.03     17.42 o 
   3  11   6      244.22      284.21     35.42 o 
   4  11   6       18.58       50.70     45.88 o 
  -4  12   6      166.40      168.77     56.76 o 
  -3  12   6       75.83       81.90     50.48 o 
  -2  12   6      190.51      185.04     18.04 o 
  -1  12   6       40.94       34.61     12.47 o 
   0  12   6       14.19       11.38      7.87 o 
   1  12   6        1.94        2.41     19.08 o 
   2  12   6       63.95       54.14     15.02 o 
   3  12   6      209.82      291.26     36.17 o 
   4  12   6        0.22       47.89     47.10 o 
  -4  13   6      124.85      130.05     57.40 o 
  -3  13   6        0.06      -17.53     42.37 o 
  -2  13   6      675.71      597.10     36.84 o 
  -1  13   6      300.92      294.88     26.57 o 
   0  13   6       19.51       22.93     12.89 o 
   1  13   6        5.66       -5.70     18.05 o 
   2  13   6     1577.13     1527.38     41.16 o 
   3  13   6       25.24       40.62     27.99 o 
   4  13   6        3.32        9.78     37.33 o 
  -4  14   6       33.53       86.75     51.96 o 
  -3  14   6       27.89      -12.11     43.70 o 
  -2  14   6       51.88       36.11     22.85 o 
  -1  14   6       41.89      206.66     69.12 o 
   0  14   6        0.18      -13.42     30.23 o 
   1  14   6      339.90      331.22     24.54 o 
   2  14   6        4.93        9.90     20.27 o 
   3  14   6      153.64      228.41     37.43 o 
  -3  15   6        0.29       10.34     47.18 o 
  -2  15   6      202.04      192.88     55.22 o 
  -1  15   6     1304.68     1191.70     48.18 o 
   0  15   6      707.05      664.62     52.55 o 
   1  15   6       23.96       47.89     30.78 o 
   2  15   6      533.26      483.34     55.59 o 
   3  15   6      173.38      152.66     39.94 o 
  -3  16   6       56.03      111.16     56.92 o 
  -2  16   6      283.18      303.15     62.75 o 
  -1  16   6      328.55      426.93     54.44 o 
   0  16   6       76.63       76.47     48.48 o 
   1  16   6      501.49      511.69     43.65 o 
   2  16   6        4.43       86.12     50.25 o 
   3  16   6       16.39       76.12     60.23 o 
  -3  17   6       54.98      175.17     71.19 o 
  -2  17   6       48.81      114.60     71.31 o 
  -1  17   6       27.56      156.84     84.94 o 
   0  17   6        0.18      -58.77     41.97 o 
   1  17   6        1.04      -10.52     24.70 o 
   2  17   6      362.21      373.41     66.97 o 
  -2  18   6       68.20       82.77     61.89 o 
  -1  18   6      330.00      430.20     63.67 o 
   0  18   6      188.75      149.34     81.35 o 
   1  18   6       44.39      107.68    138.33 o 
   2  18   6      322.21      803.35    208.40 o 
  -1  19   6       43.48      144.04     50.01 o 
   1  19   6        0.33      284.36    121.12 o 
  -5   0   7       49.24       44.69     35.41 o 
  -3   0   7      138.02      116.25     13.16 o 
  -1   0   7     1973.30     1914.77     58.49 o 
   1   0   7     1298.28     1248.93     42.43 o 
   3   0   7       42.97       -5.90     43.65 o 
   5   0   7       11.27       46.43    120.83 o 
  -5   1   7      289.96      304.82     34.52 o 
  -4   1   7      128.97      128.98     13.87 o 
  -3   1   7      121.88      134.44     11.34 o 
  -2   1   7     1010.18     1051.86     33.47 o 
  -1   1   7     4098.23     4243.48     84.63 o 
   0   1   7      941.60      895.35     22.32 o 
   1   1   7       16.12        3.41      9.30 o 
   2   1   7      121.47      192.77     32.83 o 
   3   1   7      819.19      697.69     50.66 o 
   4   1   7        8.00        6.60     54.89 o 
   5   1   7       29.87      -32.23     78.66 o 
  -5   2   7      624.01      643.11     44.13 o 
  -4   2   7       47.75       50.69     13.70 o 
  -3   2   7       51.78       28.88     12.36 o 
  -2   2   7     1515.48     1543.69     42.40 o 
  -1   2   7        1.79        1.60      9.57 o 
   0   2   7      266.68      263.38     13.46 o 
   1   2   7      156.22      167.70     15.34 o 
   2   2   7     1559.69     1472.01     61.10 o 
   3   2   7      123.21      149.78     27.90 o 
   4   2   7        0.78      -32.48     44.61 o 
  -5   3   7      236.21      226.19     51.91 o 
  -4   3   7      117.30      114.18     15.84 o 
  -3   3   7      108.71       93.72     20.08 o 
  -2   3   7      983.21      982.33     35.40 o 
  -1   3   7      507.24      517.42     19.76 o 
   0   3   7      484.61      472.51     13.29 o 
   1   3   7      204.85      220.56     13.32 o 
   2   3   7        2.18      -22.46     21.49 o 
   3   3   7      889.07      929.07     40.07 o 
   4   3   7        0.70      -49.00     44.29 o 
  -5   4   7       10.63       14.04     25.14 o 
  -4   4   7       44.48       17.48     16.53 o 
  -3   4   7       34.69       24.09     31.50 o 
  -2   4   7      165.13      183.19     22.43 o 
  -1   4   7       44.26       62.06      9.86 o 
   0   4   7       61.34       60.77      7.48 o 
   1   4   7     1461.48     1456.16     27.05 o 
   2   4   7     1613.54     1640.07     36.68 o 
   3   4   7      418.79      415.10     26.09 o 
   4   4   7      408.05      541.17     81.97 o 
  -5   5   7        6.57        6.96     32.39 o 
  -4   5   7       32.20       48.48     20.14 o 
  -3   5   7      261.90      298.36     49.06 o 
  -2   5   7       93.83      103.80     14.73 o 
  -1   5   7       47.81       63.61      9.02 o 
   0   5   7      498.80      505.99     10.49 o 
   1   5   7       88.28       91.12      9.16 o 
   2   5   7      452.69      442.77     23.55 o 
   3   5   7     1370.82     1279.96     42.62 o 
   4   5   7      324.20      344.93     97.34 o 
  -5   6   7      372.46      348.32     49.50 o 
  -4   6   7       73.12       63.94     20.41 o 
  -3   6   7       45.53      107.43     22.18 o 
  -2   6   7      221.54      231.95     23.27 o 
  -1   6   7       44.27       48.26      7.61 o 
   0   6   7       78.42      100.46      7.01 o 
   1   6   7      982.56     1004.34     17.84 o 
   2   6   7      181.31      179.30     12.88 o 
   3   6   7       34.26       32.39     16.84 o 
   4   6   7        0.91      -42.17     49.28 o 
  -5   7   7       16.44       -3.42     49.46 o 
  -4   7   7      531.71      538.62     33.61 o 
  -3   7   7       14.02       29.98     21.57 o 
  -2   7   7     1047.61     1085.84     29.40 o 
  -1   7   7      244.36      286.87     18.84 o 
   0   7   7      518.47      527.48     12.77 o 
   1   7   7       66.39       63.59      7.34 o 
   2   7   7      525.50      506.51     18.60 o 
   3   7   7     1163.42     1089.85     41.20 o 
   4   7   7        0.12      -40.76     48.24 o 
   5   7   7        0.75       28.49    145.36 o 
  -5   8   7      188.86      144.94     43.87 o 
  -4   8   7     1480.81     1475.04    110.55 o 
  -3   8   7      210.74      237.32     50.38 o 
  -2   8   7       29.13       45.05     18.91 o 
  -1   8   7       96.88       94.79      7.41 o 
   0   8   7     2455.63     2515.06     32.78 o 
   1   8   7      171.09      201.32      9.77 o 
   2   8   7       64.35       42.88      9.65 o 
   3   8   7      920.93      900.93     39.59 o 
   4   8   7       17.52      -21.52     37.66 o 
  -5   9   7       14.88       19.15     35.64 o 
  -4   9   7      385.49      448.91     46.80 o 
  -3   9   7      242.39      332.53     57.97 o 
  -2   9   7       68.85       94.34     16.23 o 
  -1   9   7       19.80       14.50      6.71 o 
   0   9   7      174.10      230.65     10.10 o 
   1   9   7        3.36      -12.84      8.14 o 
   2   9   7       83.92       58.58     12.13 o 
   3   9   7      592.31      604.58     75.45 o 
   4   9   7      105.02      111.32     50.25 o 
  -5  10   7      254.82      263.35     72.41 o 
  -4  10   7        7.57       27.86     51.34 o 
  -3  10   7        8.23      -22.64     41.03 o 
  -2  10   7       67.25       79.48     13.78 o 
  -1  10   7       20.53       31.90      7.84 o 
   0  10   7       22.51       10.57      6.39 o 
   1  10   7      170.59      184.05     21.43 o 
   2  10   7      337.78      344.81     18.56 o 
   3  10   7       14.27        5.31     21.13 o 
   4  10   7      306.23      275.04     64.00 o 
  -4  11   7      204.19      209.13     61.77 o 
  -3  11   7      162.17      154.38     53.66 o 
  -2  11   7      262.18      276.76     40.73 o 
  -1  11   7       13.58        1.04     10.59 o 
   0  11   7      301.23      324.32     11.69 o 
   1  11   7       39.57       28.32     15.08 o 
   2  11   7       48.83       39.70     30.26 o 
   3  11   7       93.72      105.31     37.95 o 
   4  11   7       99.43       85.81     57.10 o 
  -4  12   7      270.94      249.42     65.32 o 
  -3  12   7       25.37       33.44     48.63 o 
  -2  12   7      301.96      278.83     32.85 o 
  -1  12   7      125.90      153.74     19.32 o 
   0  12   7      288.23      325.79     15.78 o 
   1  12   7      133.69      137.65     15.12 o 
   2  12   7      296.48      281.60     33.36 o 
   3  12   7       20.97       54.71     27.66 o 
   4  12   7       77.26       66.18     38.20 o 
  -4  13   7       12.01       -8.37     60.62 o 
  -3  13   7      111.07       79.66     53.34 o 
  -2  13   7     1020.30      910.82     42.70 o 
  -1  13   7        1.08        4.76     33.91 o 
   0  13   7      217.77      219.07     22.00 o 
   1  13   7       41.95       11.36     24.47 o 
   2  13   7      316.71      298.10     29.94 o 
   3  13   7       25.03       40.78     27.89 o 
   4  13   7        0.49       13.40     34.46 o 
  -4  14   7       23.97       95.66     57.52 o 
  -3  14   7       25.81        0.15     45.85 o 
  -2  14   7     1132.30     1040.21     44.75 o 
  -1  14   7      209.37      216.88     33.64 o 
   0  14   7       30.73       38.88     22.03 o 
   1  14   7       24.67       24.34     14.95 o 
   2  14   7      415.87      413.78     55.55 o 
   3  14   7       22.97       77.98     37.53 o 
  -3  15   7       79.55      108.07     51.14 o 
  -2  15   7      379.15      300.22     60.53 o 
  -1  15   7     1760.35     1628.41     53.74 o 
   0  15   7      383.28      440.39     53.74 o 
   1  15   7       38.67       47.87     20.05 o 
   2  15   7      104.29      184.64     74.60 o 
   3  15   7      102.04       40.26     39.07 o 
  -3  16   7       75.04      184.92     94.12 o 
  -2  16   7       59.84       29.63     47.00 o 
  -1  16   7       39.94      128.51     70.88 o 
   0  16   7      396.68      475.39     63.82 o 
   1  16   7       42.48      265.77    104.65 o 
   2  16   7        0.35       -5.07     31.29 o 
   3  16   7        7.87      287.76    169.52 o 
  -3  17   7       75.79      140.08     62.26 o 
  -2  17   7       69.55      126.57    103.58 o 
  -1  17   7       55.37      148.12     45.29 o 
   0  17   7      137.52      154.18     62.43 o 
   1  17   7       33.04       16.79     66.86 o 
   2  17   7       78.60      185.66    111.10 o 
  -1  18   7        6.97       64.63     46.43 o 
   0  18   7        2.04       41.75     91.80 o 
   1  18   7        2.07      212.77    119.70 o 
   2  18   7      102.95      358.92    172.81 o 
  -1  19   7       25.97       86.80     61.50 o 
   0  19   7      116.99      259.14    112.99 o 
   1  19   7       56.27      313.40    131.45 o 
  -4   0   8      854.16      897.91     36.72 o 
  -2   0   8       58.95       42.01     59.27 o 
   0   0   8      487.10      492.31     25.66 o 
   2   0   8       22.12        8.61     34.30 o 
   4   0   8      633.45     1432.56    115.69 o 
  -5   1   8      217.84      259.75     33.02 o 
  -4   1   8        3.73       -0.32     16.06 o 
  -3   1   8       62.44       43.02     11.67 o 
  -2   1   8      111.73      159.29     44.80 o 
  -1   1   8     2217.78     2263.46     50.79 o 
   0   1   8      341.08      362.86     25.83 o 
   1   1   8      749.00      803.29     27.70 o 
   2   1   8      169.94      255.00     35.37 o 
   3   1   8       85.64       51.63     35.18 o 
   5   1   8       15.83      -19.91     76.46 o 
  -5   2   8        2.44        0.62     29.31 o 
  -4   2   8        0.58      -21.15     13.77 o 
  -3   2   8      268.93      266.12     24.59 o 
  -2   2   8      303.54      320.37     55.28 o 
  -1   2   8       14.36        8.61      7.01 o 
   0   2   8      525.87      538.99     16.34 o 
   1   2   8       54.70       54.38     11.31 o 
   2   2   8     2584.69     2418.34     62.37 o 
   3   2   8      384.58      451.90     46.68 o 
   4   2   8       87.56       30.05     56.09 o 
   5   2   8       69.91       -6.00     83.96 o 
  -5   3   8       52.88       59.08     35.86 o 
  -4   3   8       17.07        0.69     17.57 o 
  -3   3   8       73.49       88.56     34.46 o 
  -2   3   8      500.36      488.25     26.16 o 
  -1   3   8       89.21      116.36     17.49 o 
   0   3   8      174.20      197.12     17.12 o 
   1   3   8      138.30      147.75     10.41 o 
   2   3   8     1383.98     1301.08     44.20 o 
   3   3   8      287.54      417.55     52.88 o 
   4   3   8      380.65      568.20     70.09 o 
  -5   4   8        3.23        9.79     31.30 o 
  -4   4   8        5.20      -14.22     18.43 o 
  -3   4   8      144.79      191.30     40.37 o 
  -2   4   8      208.40      215.71     20.39 o 
  -1   4   8      186.34      231.13     25.53 o 
   0   4   8      467.32      456.14     11.84 o 
   1   4   8       89.50       95.87      9.31 o 
   2   4   8      490.12      473.85     24.76 o 
   3   4   8      834.23      752.63     49.55 o 
   4   4   8       27.06       23.90     76.46 o 
  -5   5   8      437.91      471.26     37.31 o 
  -4   5   8      570.07      603.83     38.88 o 
  -3   5   8        6.49       -1.83     35.50 o 
  -2   5   8      342.24      345.38     34.51 o 
  -1   5   8        5.99        0.13      6.81 o 
   0   5   8       64.50       47.41      6.13 o 
   1   5   8       12.72        5.85      6.14 o 
   2   5   8      668.13      661.74     20.90 o 
   3   5   8      291.73      282.13     29.83 o 
   4   5   8       23.65       49.51     52.02 o 
  -5   6   8       49.84      -47.38     68.58 o 
  -4   6   8      496.65      485.47     36.64 o 
  -3   6   8       72.32       25.12     37.25 o 
  -2   6   8      211.21      222.81     19.45 o 
  -1   6   8      627.10      664.97     16.97 o 
   0   6   8        3.60       -2.95      5.16 o 
   1   6   8      295.55      289.51     10.09 o 
   2   6   8       23.19       18.29     10.73 o 
   3   6   8      297.86      254.73     29.99 o 
   4   6   8        3.90        8.28     50.49 o 
  -5   7   8        0.00      -98.20     49.10 o 
  -4   7   8       51.44       54.53     28.40 o 
  -3   7   8      648.61      709.13     47.62 o 
  -2   7   8      163.47      182.51     27.76 o 
  -1   7   8      253.95      311.59     21.22 o 
   0   7   8        5.59        0.81      6.95 o 
   1   7   8      586.69      617.61     15.13 o 
   2   7   8     2761.59     2799.86     47.81 o 
   3   7   8        2.28        3.67     25.25 o 
   4   7   8       43.80       48.60     70.78 o 
  -5   8   8      128.46       70.57     69.06 o 
  -4   8   8      121.56      126.02     32.66 o 
  -3   8   8      219.70      304.67     55.10 o 
  -2   8   8      152.32      155.13     41.65 o 
  -1   8   8      232.69      249.44      9.63 o 
   0   8   8      151.36      190.04      9.73 o 
   1   8   8      201.97      217.44     10.58 o 
   2   8   8      159.39      144.24     12.45 o 
   3   8   8      110.74       63.86     24.68 o 
   4   8   8        3.14       49.70     52.36 o 
  -5   9   8      412.90      337.80     98.72 o 
  -4   9   8      123.83      132.38     36.23 o 
  -3   9   8      419.37      504.05     64.32 o 
  -2   9   8        0.60      -16.48     13.57 o 
  -1   9   8      417.18      468.52     17.79 o 
   0   9   8       69.14       85.24      7.21 o 
   1   9   8      588.32      597.14     18.37 o 
   2   9   8      585.74      562.68     23.03 o 
   3   9   8        1.35        0.08     22.22 o 
   4   9   8      104.58      195.61     69.79 o 
  -5  10   8        0.00      -25.61     83.39 o 
  -4  10   8      288.54      202.73     62.53 o 
  -3  10   8        9.88      -24.73     43.36 o 
  -2  10   8       48.44       32.20     13.60 o 
  -1  10   8       23.96       23.28     12.08 o 
   0  10   8      280.25      294.63     11.64 o 
   1  10   8      506.78      506.53     19.23 o 
   2  10   8       23.33       13.62     22.53 o 
   3  10   8      393.89      410.93     70.42 o 
   4  10   8       20.52       13.28     50.28 o 
  -4  11   8      111.52       56.19     55.10 o 
  -3  11   8      147.90       84.94     50.97 o 
  -2  11   8      207.28      226.52     45.93 o 
  -1  11   8        5.29        1.22      8.41 o 
   0  11   8       39.53       51.99      9.61 o 
   1  11   8        0.07      -11.41     13.55 o 
   2  11   8       29.41       19.22     22.66 o 
   3  11   8      289.08      245.38     70.12 o 
   4  11   8        0.16       -1.99     50.71 o 
  -4  12   8        5.73      -20.49     51.06 o 
  -3  12   8     1094.29      880.00     69.30 o 
  -2  12   8      300.67      442.67     63.93 o 
  -1  12   8       19.70       11.52     11.12 o 
   0  12   8       27.28       16.28      9.36 o 
   1  12   8      120.70      112.88     18.69 o 
   2  12   8       38.59       21.17     21.93 o 
   3  12   8       74.92       73.28     46.61 o 
   4  12   8        3.25       47.69     37.04 o 
  -4  13   8       51.51       38.58     56.68 o 
  -3  13   8       41.47       19.39     56.89 o 
  -2  13   8        0.69      -25.01     46.82 o 
  -1  13   8      321.32      381.25     35.64 o 
   0  13   8       56.16       69.05     23.13 o 
   1  13   8      482.26      426.23     32.01 o 
   2  13   8       16.28        2.15     18.35 o 
   3  13   8       56.12       80.98     52.62 o 
  -4  14   8        2.10        7.85     51.83 o 
  -3  14   8       78.88       90.03     54.32 o 
  -2  14   8      457.60      537.09     67.10 o 
  -1  14   8      779.22      743.16     36.33 o 
   0  14   8      810.41      730.73     36.93 o 
   1  14   8        0.92        9.13     17.38 o 
   2  14   8       11.03       16.86     19.81 o 
   3  14   8      211.44      146.55     40.82 o 
  -3  15   8       42.13      -26.70     44.74 o 
  -2  15   8       33.08       66.87     52.52 o 
  -1  15   8       32.81       40.53     27.96 o 
   0  15   8        6.03      -20.05     38.27 o 
   1  15   8        0.26       19.57     40.54 o 
   2  15   8       24.38       68.26     64.39 o 
   3  15   8       11.33        8.57     37.15 o 
  -3  16   8       60.55       50.66     53.79 o 
  -2  16   8        9.89       27.63     45.37 o 
  -1  16   8       67.70      297.52     70.03 o 
   0  16   8       12.51       -3.56     43.63 o 
   1  16   8       21.15       49.60     28.16 o 
   2  16   8        0.58       12.43     33.32 o 
  -2  17   8      190.85      218.14     88.46 o 
  -1  17   8       27.00       83.96     56.64 o 
   0  17   8       73.16       20.06     52.84 o 
   1  17   8      368.03      398.77    160.59 o 
   2  17   8        8.63      113.13    140.61 o 
  -1  18   8       62.34       76.34     69.91 o 
   0  18   8      325.87      346.10     97.28 o 
   1  18   8       13.79      278.42    136.18 o 
  -1  19   8       77.99      172.48     69.40 o 
  -5   0   9      586.81      577.38    109.96 o 
  -3   0   9        5.42       -9.02     22.18 o 
  -1   0   9      692.48      641.23     24.46 o 
   1   0   9     1192.32     1182.14     76.82 o 
   3   0   9        0.69      -69.15     37.74 o 
   5   0   9       17.59      -29.55    111.02 o 
  -5   1   9      171.47      114.13     58.07 o 
  -4   1   9       50.95       52.54     20.80 o 
  -3   1   9      474.22      481.87     19.47 o 
  -2   1   9      485.15      501.76     18.66 o 
  -1   1   9     1669.35     1756.23     32.10 o 
   0   1   9      239.53      235.90     28.04 o 
   1   1   9      451.16      485.00     20.63 o 
   2   1   9      484.77      449.27     24.88 o 
   3   1   9      281.70      266.01     46.27 o 
   4   1   9      344.19      276.44     72.79 o 
   5   1   9       38.72       15.41     84.89 o 
  -5   2   9        0.46      -50.57     43.20 o 
  -4   2   9      508.62      480.02     32.83 o 
  -3   2   9       28.00       22.90     13.31 o 
  -2   2   9     3021.22     2979.24     64.87 o 
  -1   2   9      271.97      290.03     43.54 o 
   0   2   9       29.23       23.15      9.01 o 
   1   2   9       62.30       73.64     11.04 o 
   2   2   9        1.33      -25.79     24.51 o 
   3   2   9        1.83      -28.75     30.14 o 
   5   2   9      107.01       22.77     81.54 o 
  -5   3   9        2.28       -7.07     43.64 o 
  -4   3   9      130.44      137.89     27.99 o 
  -3   3   9       13.99      -19.97     32.09 o 
  -2   3   9      463.87      459.26     25.55 o 
  -1   3   9      168.75      195.23     18.42 o 
   0   3   9      480.85      465.35     12.99 o 
   1   3   9      366.73      387.09     15.97 o 
   2   3   9       43.08       53.81     24.11 o 
   3   3   9       93.39       15.63     70.32 o 
   4   3   9       36.06       -5.72     76.73 o 
   5   3   9      218.29      191.51    102.80 o 
  -5   4   9      175.45      219.12     69.16 o 
  -4   4   9      410.59      405.84     36.46 o 
  -3   4   9       15.22      -19.35     34.42 o 
  -2   4   9        2.77       15.10      9.51 o 
  -1   4   9     1830.71     2016.06     34.87 o 
   0   4   9      372.44      343.96     11.06 o 
   1   4   9      118.97      132.12     10.25 o 
   2   4   9       19.81       15.55     21.20 o 
   3   4   9      222.48      209.91     37.47 o 
   4   4   9       82.61       44.13     58.08 o 
  -5   5   9       38.42       72.56     47.43 o 
  -4   5   9      826.89      801.11     47.50 o 
  -3   5   9        5.67        2.34     36.28 o 
  -2   5   9      127.97      156.38     20.77 o 
  -1   5   9      265.81      276.29     17.30 o 
   0   5   9     1492.97     1490.08     24.05 o 
   1   5   9       21.86       14.20      7.44 o 
   2   5   9     1666.10     1671.01     35.66 o 
   3   5   9      257.18      260.69     39.60 o 
   4   5   9        0.96      -14.35     82.79 o 
  -5   6   9        1.85       -8.71     70.23 o 
  -4   6   9      252.58      225.10     35.53 o 
  -3   6   9      869.13      913.48     70.38 o 
  -2   6   9       68.10       89.03     15.27 o 
  -1   6   9        9.62        6.35      5.79 o 
   0   6   9        0.93       -0.52      4.98 o 
   1   6   9        0.84       -5.71      6.69 o 
   2   6   9        4.39      -11.58     11.00 o 
   3   6   9     1928.83     1823.75     70.69 o 
   4   6   9      176.78      122.35     69.59 o 
  -5   7   9       27.18       -9.65     77.85 o 
  -4   7   9      241.57      214.86     36.12 o 
  -3   7   9      193.04      278.15     33.74 o 
  -2   7   9      106.12      142.01     21.91 o 
  -1   7   9      192.91      205.03     13.07 o 
   0   7   9     2241.12     2301.04     31.01 o 
   1   7   9      116.74      115.23     10.80 o 
   2   7   9       75.68       72.29     11.19 o 
   3   7   9      157.92      162.50     32.95 o 
   4   7   9        6.50      -59.00     56.46 o 
  -5   8   9        6.11      -19.48     69.20 o 
  -4   8   9      192.16      192.63     36.57 o 
  -3   8   9       34.74       57.74     28.64 o 
  -2   8   9        0.54       11.89     20.60 o 
  -1   8   9        2.07       -3.59      7.44 o 
   0   8   9      480.59      487.52     12.51 o 
   1   8   9        8.12      -13.14      8.71 o 
   2   8   9      950.03      949.19     24.67 o 
   3   8   9       11.24       -8.69     21.15 o 
   4   8   9       55.59       65.10     51.63 o 
  -5   9   9       56.44       14.59     65.68 o 
  -4   9   9        0.27      -95.52     47.76 o 
  -3   9   9     1174.44      986.13     63.09 o 
  -2   9   9        8.12       12.71     16.67 o 
  -1   9   9      157.14      181.14      8.57 o 
   0   9   9      663.60      678.38     15.27 o 
   1   9   9       97.37       97.17     11.88 o 
   2   9   9      214.44      209.71     19.72 o 
   3   9   9      597.09      584.23     56.30 o 
   4   9   9       37.76       59.32     53.30 o 
  -4  10   9      104.82       37.88     56.03 o 
  -3  10   9      422.37      412.73     64.38 o 
  -2  10   9       28.57       23.88     17.39 o 
  -1  10   9       53.51       53.96     10.33 o 
   0  10   9       11.86       14.96      9.21 o 
   1  10   9       20.63       -6.17     15.09 o 
   2  10   9       73.51       48.43     14.94 o 
   3  10   9      235.33      215.03     66.29 o 
   4  10   9       30.08       15.66     51.17 o 
  -4  11   9       99.08       79.04     59.96 o 
  -3  11   9       17.51      -63.95     67.12 o 
  -2  11   9      605.88      587.71     47.38 o 
  -1  11   9      733.24      635.98     31.05 o 
   0  11   9       29.33       24.00     10.12 o 
   1  11   9        7.26      -20.63     23.34 o 
   2  11   9       49.96       38.27     15.42 o 
   3  11   9      318.40      420.59     60.72 o 
   4  11   9       72.02      159.24     65.17 o 
  -4  12   9       42.07      -11.47     51.25 o 
  -3  12   9        6.82       -3.27     49.89 o 
  -2  12   9        0.59        7.53     44.47 o 
  -1  12   9      589.35      515.30     42.44 o 
   0  12   9      159.57      187.42     24.09 o 
   1  12   9      173.17      154.70     21.06 o 
   2  12   9        6.00       24.06     23.03 o 
   3  12   9       16.45       36.12     60.27 o 
  -4  13   9        0.03      -15.81     58.04 o 
  -3  13   9       23.16        2.14     50.91 o 
  -2  13   9      132.93      166.26     54.62 o 
  -1  13   9      131.09      132.38     26.43 o 
   0  13   9        9.45      -20.30     20.29 o 
   1  13   9      185.19      147.82     34.25 o 
   2  13   9       14.97       15.99     19.13 o 
   3  13   9      269.17      189.38     41.82 o 
  -4  14   9       15.86        6.06     65.11 o 
  -3  14   9       11.39      -35.01     48.60 o 
  -2  14   9      761.89      834.49     77.56 o 
  -1  14   9      214.59      228.23     46.73 o 
   0  14   9       41.58       41.81     37.63 o 
   1  14   9       33.36       62.67     19.70 o 
   2  14   9        4.91       28.20     36.62 o 
   3  14   9       10.58      -11.02     37.33 o 
  -3  15   9        0.56       12.70     63.18 o 
  -2  15   9        1.87        4.67     49.90 o 
  -1  15   9      322.69      460.34     55.80 o 
   0  15   9       96.35      143.31     45.92 o 
   1  15   9       13.28       49.74     74.49 o 
   2  15   9        0.04       10.36     32.06 o 
   3  15   9      280.08      285.95     54.16 o 
  -3  16   9        0.04       59.21     62.16 o 
  -2  16   9        0.00       80.25     45.52 o 
  -1  16   9        1.81       47.91     50.26 o 
   0  16   9      269.35      314.70     59.46 o 
   1  16   9       11.62       23.81     68.31 o 
   2  16   9      181.16      174.10     79.71 o 
  -2  17   9       21.79       89.28     69.06 o 
  -1  17   9      172.60      273.83     84.29 o 
   0  17   9      117.15      130.56     68.04 o 
   1  17   9       95.68       35.37     90.15 o 
   2  17   9      105.48      378.87    151.66 o 
  -1  18   9       10.79       84.87     56.71 o 
   0  18   9      192.30      288.70     78.56 o 
   1  18   9       48.64      321.29    144.65 o 
   0  19   9      149.79      274.08    124.41 o 
  -4   0  10       30.69       46.89     61.02 o 
  -2   0  10     4860.76     4844.40    132.02 o 
   0   0  10     3044.65     3158.01     81.18 o 
   2   0  10       66.32       41.85     19.98 o 
   4   0  10       66.00       83.31     89.85 o 
  -5   1  10        7.60      -34.74     44.41 o 
  -4   1  10      487.78      588.69     69.59 o 
  -3   1  10        4.82       -2.94     10.16 o 
  -2   1  10      926.04      931.32     27.28 o 
  -1   1  10      736.40      779.51     19.24 o 
   0   1  10       34.06       39.40      9.33 o 
   1   1  10        1.96      -13.07     12.36 o 
   2   1  10        8.62        0.00     10.75 o 
   3   1  10       18.36       21.55     33.36 o 
   5   1  10       47.38       31.51     85.08 o 
  -5   2  10      118.72       48.81     52.61 o 
  -4   2  10      177.20      229.38     30.32 o 
  -3   2  10      981.58      983.33     33.69 o 
  -2   2  10      657.10      673.98     23.72 o 
  -1   2  10     2879.53     3085.97     65.59 o 
   0   2  10      329.91      349.97     36.92 o 
   1   2  10      732.30      740.60     22.17 o 
   2   2  10        2.46      -21.44     13.79 o 
   3   2  10      262.83      315.82     52.56 o 
   5   2  10       16.93      -10.73     86.65 o 
  -5   3  10       12.57      -11.49     45.39 o 
  -4   3  10      484.90      458.89     35.79 o 
  -3   3  10      467.94      478.34     49.85 o 
  -2   3  10      613.60      621.57     21.88 o 
  -1   3  10       96.64      123.31     13.54 o 
   0   3  10       90.08      109.94     16.40 o 
   1   3  10      228.74      232.34     14.40 o 
   2   3  10        1.08       -0.87     15.54 o 
   3   3  10       97.04       45.32     45.27 o 
   4   3  10      210.36      288.74     77.75 o 
  -5   4  10      148.65      113.75     53.18 o 
  -4   4  10      144.19      156.53     31.35 o 
  -3   4  10      542.35      514.13     48.49 o 
  -2   4  10       74.56       95.22     12.95 o 
  -1   4  10      606.53      593.90     13.80 o 
   0   4  10       24.30       20.81      6.16 o 
   1   4  10      108.27      126.47     10.66 o 
   2   4  10      170.73      170.00     22.37 o 
   3   4  10      167.07      195.69     36.95 o 
   4   4  10       93.41       52.58     92.01 o 
  -5   5  10       38.50       35.94     56.31 o 
  -4   5  10        7.72        0.68     22.80 o 
  -3   5  10       91.37      117.80     46.29 o 
  -2   5  10       31.99       70.27     24.61 o 
  -1   5  10        8.48       11.64      6.42 o 
   0   5  10       17.86       10.35      7.05 o 
   1   5  10       27.93       12.82      9.84 o 
   2   5  10       21.18        0.22     12.85 o 
   3   5  10     2740.39     2429.25    118.86 o 
   4   5  10      180.75      111.94     67.91 o 
  -5   6  10       34.64       53.36     47.00 o 
  -4   6  10        1.57      -24.39     24.72 o 
  -3   6  10        0.05       11.48     42.63 o 
  -2   6  10      116.00      152.58     30.23 o 
  -1   6  10       98.06      110.23     10.60 o 
   0   6  10      503.97      495.17     17.31 o 
   1   6  10      170.82      160.03      9.67 o 
   2   6  10       17.60        2.17     14.89 o 
   3   6  10      482.30      503.42     64.73 o 
   4   6  10      472.23      449.01     97.23 o 
  -5   7  10        3.32      -55.07     81.15 o 
  -4   7  10       37.28      -42.80     29.41 o 
  -3   7  10     1414.62     1320.78     70.39 o 
  -2   7  10        0.33      -19.62     13.09 o 
  -1   7  10       60.56       77.33      8.03 o 
   0   7  10      109.36      130.36      9.72 o 
   1   7  10      217.39      219.85     19.91 o 
   2   7  10      386.30      372.36     23.50 o 
   3   7  10        1.74      -42.52     41.87 o 
   4   7  10      179.70      121.28     78.46 o 
  -5   8  10        0.31      -24.72     76.31 o 
  -4   8  10       26.85      -25.53     46.16 o 
  -3   8  10        1.13        8.37     48.64 o 
  -2   8  10        0.55       -0.23     21.70 o 
  -1   8  10       40.47       15.98      7.13 o 
   0   8  10        0.68        2.42      7.16 o 
   1   8  10        1.83      -22.94     12.46 o 
   2   8  10      113.21       75.63     17.28 o 
   3   8  10       51.80       15.88     47.73 o 
   4   8  10      156.72       59.00     76.25 o 
  -5   9  10        7.46        5.67     69.18 o 
  -4   9  10      340.11      224.29     60.07 o 
  -3   9  10     1979.74     1692.34     92.15 o 
  -2   9  10      408.29      479.70     47.27 o 
  -1   9  10      293.07      271.94     15.03 o 
   0   9  10       34.79       48.00      8.06 o 
   1   9  10      409.82      395.27     17.50 o 
   2   9  10     1126.26     1040.38     34.17 o 
   3   9  10       36.11       41.31     39.47 o 
   4   9  10      408.76      394.20     72.34 o 
  -4  10  10       17.79      -23.25     61.55 o 
  -3  10  10      176.20      202.69     62.61 o 
  -2  10  10        8.41       -3.88     24.80 o 
  -1  10  10      124.12      111.08     19.16 o 
   0  10  10     1000.64     1013.07     24.12 o 
   1  10  10        4.37       -7.87     10.34 o 
   2  10  10       19.53        9.64     16.76 o 
   3  10  10      146.23      196.22     69.76 o 
   4  10  10       36.54       23.77     54.88 o 
  -4  11  10       23.04      -43.69     66.31 o 
  -3  11  10       68.40       13.33     50.45 o 
  -2  11  10       18.13       16.49     45.86 o 
  -1  11  10        8.16       -2.01     13.83 o 
   0  11  10       13.75       22.23     13.66 o 
   1  11  10        0.29      -22.39     21.09 o 
   2  11  10        0.79        8.32     21.27 o 
   3  11  10      449.31      492.00     70.95 o 
   4  11  10      189.15      176.11     66.55 o 
  -4  12  10        0.05       -1.56     62.14 o 
  -3  12  10       18.92        5.35     54.18 o 
  -2  12  10      133.58      180.11     54.23 o 
  -1  12  10       25.14       -4.50     21.69 o 
   0  12  10        0.04       -2.56     19.77 o 
   1  12  10        6.66       -7.99     21.95 o 
   2  12  10       37.95       46.74     23.85 o 
   3  12  10        7.75       13.97     49.30 o 
  -4  13  10       45.34      -41.21     86.65 o 
  -3  13  10      220.89      211.49     66.34 o 
  -2  13  10      234.10      229.36     82.06 o 
  -1  13  10        8.55       -2.71     28.53 o 
   0  13  10      103.95       52.76     38.43 o 
   1  13  10      117.42      127.43     27.01 o 
   2  13  10       34.07       35.30     37.34 o 
   3  13  10       33.22       68.21     66.01 o 
  -3  14  10       51.15       50.37     54.47 o 
  -2  14  10       22.04       62.67     47.91 o 
  -1  14  10     1220.10     1027.09     45.50 o 
   0  14  10       43.38       89.55     63.52 o 
   1  14  10      691.62      653.08     49.55 o 
   2  14  10        8.37       46.57     44.86 o 
   3  14  10      134.22      135.67     40.94 o 
  -3  15  10        1.84        7.60     51.49 o 
  -2  15  10      142.55      232.97     57.38 o 
  -1  15  10      225.42      259.40     52.43 o 
   0  15  10        3.47       39.58     37.78 o 
   1  15  10        0.73       62.96     62.83 o 
   2  15  10       14.34        8.40     32.67 o 
  -3  16  10       17.84        4.61     49.24 o 
  -2  16  10      293.26      399.18     67.70 o 
  -1  16  10        6.06       61.54     55.38 o 
   0  16  10      301.49      430.51     81.37 o 
   1  16  10      215.26      197.17     72.95 o 
   2  16  10       27.90       13.36     54.45 o 
  -2  17  10       66.78      224.16     58.11 o 
  -1  17  10      119.39      297.00     70.09 o 
   0  17  10        2.44       78.07     57.92 o 
   1  17  10      175.59      107.45    100.18 o 
  -1  18  10        2.45      126.49     52.78 o 
   0  18  10        0.01      268.07    114.40 o 
   1  18  10       19.00       81.16    136.03 o 
  -5   0  11        0.39      -52.60     65.79 o 
  -3   0  11      942.36      917.89     38.90 o 
  -1   0  11     2017.58     2184.65     54.00 o 
   1   0  11      698.71      725.48     68.92 o 
   3   0  11       34.88        2.13     73.19 o 
  -5   1  11        3.93      -27.67     48.03 o 
  -4   1  11      473.64      439.06     65.99 o 
  -3   1  11      724.50      703.73     29.51 o 
  -2   1  11      778.11      809.72     25.98 o 
  -1   1  11      386.41      430.70     22.24 o 
   0   1  11      244.45      260.73     16.76 o 
   1   1  11      118.90      158.53     26.76 o 
   2   1  11      233.54      232.25     27.99 o 
   3   1  11       13.94       37.99     35.36 o 
  -5   2  11       26.51       18.76     49.15 o 
  -4   2  11      584.69      598.86     56.01 o 
  -3   2  11       92.74      122.51     43.06 o 
  -2   2  11       44.95       73.31     18.41 o 
  -1   2  11      474.01      508.22     30.22 o 
   0   2  11      358.74      390.11     26.81 o 
   1   2  11      263.68      274.29     32.77 o 
   2   2  11        0.15       13.65     32.21 o 
   3   2  11      820.21      776.34     68.28 o 
  -5   3  11        0.78      -28.96     46.17 o 
  -4   3  11       91.79       76.00     46.42 o 
  -3   3  11      122.16      171.59     57.70 o 
  -2   3  11        0.64       19.19     15.56 o 
  -1   3  11      176.93      196.05     11.36 o 
   0   3  11      107.47      125.06     15.58 o 
   1   3  11       28.32       14.50     12.22 o 
   2   3  11      245.77      255.94     25.23 o 
   3   3  11       15.78       17.44     40.45 o 
  -5   4  11      105.77       88.74     54.35 o 
  -4   4  11       45.86       11.22     24.70 o 
  -3   4  11       30.19       17.52     40.67 o 
  -2   4  11       65.22      101.00     39.54 o 
  -1   4  11     1122.09     1172.61     20.45 o 
   0   4  11       76.76       88.23      8.66 o 
   1   4  11      103.35      100.23      9.17 o 
   2   4  11       18.01       14.35     25.76 o 
   3   4  11       57.15       58.11     45.83 o 
  -5   5  11       37.61       53.70     51.29 o 
  -4   5  11       51.11       28.19     28.01 o 
  -3   5  11      461.10      570.54     65.25 o 
  -2   5  11        0.02        3.39     30.14 o 
  -1   5  11       44.63       50.75     10.38 o 
   0   5  11      204.08      214.11     13.10 o 
   1   5  11       72.02       47.12     11.42 o 
   2   5  11       28.94       20.59     19.44 o 
   3   5  11      363.39      322.01     92.49 o 
   4   5  11       65.10      103.75     99.60 o 
  -5   6  11        2.32       29.88     55.03 o 
  -4   6  11        3.01      -25.94     25.49 o 
  -3   6  11     2194.90     2026.53     87.54 o 
  -2   6  11        5.41      -11.63     25.46 o 
  -1   6  11       85.59      117.00     10.50 o 
   0   6  11        2.87       -1.66      7.01 o 
   1   6  11      953.03      930.94     27.82 o 
   2   6  11       94.79       80.97     27.29 o 
   3   6  11      173.27      334.70    109.73 o 
   4   6  11      143.98       76.36     71.71 o 
  -5   7  11        0.14      -70.03     68.61 o 
  -4   7  11      165.74       88.61     65.87 o 
  -3   7  11      921.18      819.77     60.15 o 
  -2   7  11      970.84      982.88     36.95 o 
  -1   7  11      895.86      936.65     19.88 o 
   0   7  11      218.20      282.73     23.31 o 
   1   7  11      105.46      110.12     14.41 o 
   2   7  11     1645.41     1538.96     53.66 o 
   3   7  11       74.04      128.44     60.91 o 
   4   7  11      638.93      538.54    108.50 o 
  -5   8  11       29.03       23.80     74.11 o 
  -4   8  11        9.57      -78.77     39.38 o 
  -3   8  11      154.50       55.17     53.18 o 
  -2   8  11        6.16      -10.59     23.48 o 
  -1   8  11       46.64       43.86      9.61 o 
   0   8  11       89.59      100.90     11.91 o 
   1   8  11       11.52       -4.30      9.56 o 
   2   8  11       52.74       38.61     19.13 o 
   3   8  11       97.56      184.37    177.04 o 
   4   8  11      484.90      471.68    106.60 o 
  -4   9  11      133.71       84.66     57.33 o 
  -3   9  11        0.30      -51.54     45.58 o 
  -2   9  11      579.32      515.63     47.33 o 
  -1   9  11      259.04      272.48     32.30 o 
   0   9  11       43.06       47.44     11.62 o 
   1   9  11       12.30       -8.58     13.17 o 
   2   9  11      224.57      246.73     29.50 o 
   3   9  11       98.39      127.30     80.02 o 
   4   9  11     1231.38     1231.92    102.90 o 
  -4  10  11       21.07      -38.73     56.80 o 
  -3  10  11      298.42      193.55     62.76 o 
  -2  10  11      150.68      163.79     27.39 o 
  -1  10  11       90.64       93.33     17.63 o 
   0  10  11      306.60      291.98     26.98 o 
   1  10  11      200.37      207.67     16.49 o 
   2  10  11        3.43        2.34     21.84 o 
   3  10  11        6.93        8.18     43.89 o 
   4  10  11       44.32      101.29     59.93 o 
  -4  11  11      368.14      325.47     77.56 o 
  -3  11  11      278.66      261.35     66.71 o 
  -2  11  11       64.31       66.30     47.46 o 
  -1  11  11       14.21        3.58     12.61 o 
   0  11  11       27.36       30.44     12.19 o 
   1  11  11      423.03      398.55     21.08 o 
   2  11  11      317.64      347.87     46.88 o 
   3  11  11        1.17       -9.36     46.39 o 
  -4  12  11        1.26      -69.39     55.21 o 
  -3  12  11      129.07      182.52     61.86 o 
  -2  12  11      573.19      551.08     55.32 o 
  -1  12  11      398.17      374.96     36.73 o 
   0  12  11      375.37      357.20     78.76 o 
   1  12  11        0.61       -4.75     18.78 o 
   2  12  11      246.83      224.25     47.72 o 
   3  12  11       11.77       -2.11     51.92 o 
  -4  13  11        6.39       47.49     61.94 o 
  -3  13  11       27.79       85.53     55.04 o 
  -2  13  11      132.45      100.50     64.95 o 
  -1  13  11      351.23      446.95     59.30 o 
   0  13  11      101.04      125.08     60.04 o 
   1  13  11       37.72       48.60     21.93 o 
   2  13  11      192.85      163.90     55.31 o 
   3  13  11      145.16       78.25     60.14 o 
  -3  14  11        2.57       32.46     52.72 o 
  -2  14  11       15.25        6.90     44.57 o 
  -1  14  11      262.65      378.15     56.28 o 
   0  14  11      494.34      556.45     92.61 o 
   1  14  11        1.89       32.22     50.92 o 
   2  14  11        0.41       11.01     49.25 o 
  -3  15  11        0.07       22.19     48.55 o 
  -2  15  11        2.05       60.40     45.34 o 
  -1  15  11       10.20       39.04     38.95 o 
   0  15  11       26.51       70.99     72.28 o 
   1  15  11      161.59      147.85     66.34 o 
   2  15  11       58.28       55.60     36.48 o 
  -2  16  11      115.29      257.88     61.17 o 
  -1  16  11      177.98      311.46     66.44 o 
   0  16  11        0.24      100.09     95.64 o 
   1  16  11       17.23       63.96    115.02 o 
   2  16  11        5.77      119.79    118.76 o 
  -1  17  11      127.14      186.50     57.28 o 
   0  17  11       67.12      156.50    104.67 o 
   1  17  11       14.21      171.12    130.20 o 
  -1  18  11        3.72      154.75     58.93 o 
   0  18  11      101.67      203.88     71.43 o 
  -4   0  12        9.61       26.72     65.32 o 
  -2   0  12     1227.02     1211.27     86.19 o 
   0   0  12     1131.33     1261.16     35.32 o 
   2   0  12      119.03      102.56     60.21 o 
   4   0  12       17.23        3.21     90.30 o 
  -5   1  12       31.91      -27.19     45.54 o 
  -4   1  12      785.19      633.77     53.45 o 
  -3   1  12      264.52      358.51     55.78 o 
  -2   1  12      172.26      226.84     47.07 o 
  -1   1  12       47.82       41.19     11.10 o 
   0   1  12      458.29      461.45     28.88 o 
   1   1  12        5.89       -4.88     14.43 o 
   2   1  12        8.15      -32.05     16.03 o 
   3   1  12      218.01      609.71     64.48 o 
   4   1  12        8.75       -3.84     59.20 o 
  -5   2  12       18.25      -34.06     48.37 o 
  -4   2  12       49.81       51.39     46.11 o 
  -3   2  12      911.73      837.65     55.58 o 
  -2   2  12      549.43      602.33     43.54 o 
  -1   2  12       48.97       36.70     11.15 o 
   0   2  12       10.27        9.86      6.69 o 
   1   2  12      149.94      153.39     24.07 o 
   2   2  12        6.96      -17.07     24.95 o 
   3   2  12       16.86      -18.05     45.51 o 
  -5   3  12        5.36      -13.43     55.72 o 
  -4   3  12       25.78        6.56     42.30 o 
  -3   3  12       58.92       49.33     51.42 o 
  -2   3  12      201.06      264.00     42.95 o 
  -1   3  12        0.56        0.69      8.06 o 
   0   3  12      880.62      918.54     20.03 o 
   1   3  12      366.72      432.43     66.93 o 
   2   3  12        0.04      -20.87     17.85 o 
   3   3  12        9.55       43.44     75.22 o 
  -5   4  12       86.24       34.92     52.64 o 
  -4   4  12      112.32       74.97     47.86 o 
  -3   4  12       15.21       24.81     51.52 o 
  -2   4  12      109.29      151.83     42.97 o 
  -1   4  12      279.04      327.74     32.60 o 
   0   4  12       47.27       59.26      7.81 o 
   1   4  12       26.11       34.57     14.08 o 
   2   4  12       45.60       24.30     24.39 o 
   3   4  12      153.92       72.28     57.05 o 
  -5   5  12       16.27       -0.72     65.43 o 
  -4   5  12      298.20      175.63     68.75 o 
  -3   5  12      185.29      222.28     54.25 o 
  -2   5  12      295.67      393.25     57.22 o 
  -1   5  12       15.52       16.78      9.27 o 
   0   5  12       19.26       12.15      9.00 o 
   1   5  12        0.04      -14.54     12.25 o 
   2   5  12       92.71       63.50     18.09 o 
   3   5  12      528.13      475.37     85.29 o 
  -5   6  12        0.03       43.61     63.82 o 
  -4   6  12       57.25        6.21     57.56 o 
  -3   6  12      146.68      135.36     52.16 o 
  -2   6  12      890.25      853.17     56.05 o 
  -1   6  12       17.86       19.94     14.41 o 
   0   6  12       75.25       94.26      9.95 o 
   1   6  12      142.42      121.32     14.32 o 
   2   6  12      255.69      200.69     23.28 o 
   3   6  12       25.46       73.74    109.56 o 
  -5   7  12       16.15      -11.09     57.99 o 
  -4   7  12       38.83      -14.41     58.25 o 
  -3   7  12       72.11       54.52     48.55 o 
  -2   7  12       10.60       42.08     23.29 o 
  -1   7  12       63.93       55.65     14.37 o 
   0   7  12       97.65      110.85     12.44 o 
   1   7  12      612.74      627.13     31.62 o 
   2   7  12      269.65      261.05     25.00 o 
   3   7  12        0.78       48.31     89.52 o 
  -4   8  12      121.14      103.31     68.48 o 
  -3   8  12        8.04      -38.05     43.93 o 
  -2   8  12        1.41       -0.05     22.91 o 
  -1   8  12        8.50        1.35     10.92 o 
   0   8  12       25.28       11.45     12.80 o 
   1   8  12       85.83       81.38     14.22 o 
   2   8  12      344.66      338.13     41.73 o 
   3   8  12        5.16       46.58    124.05 o 
   4   8  12      130.39      204.92    139.52 o 
  -4   9  12       47.17      -57.51     56.73 o 
  -3   9  12       71.59       29.61     50.81 o 
  -2   9  12       34.03       20.18     21.53 o 
  -1   9  12       36.67       25.73     17.26 o 
   0   9  12      134.93      153.99     22.67 o 
   1   9  12      110.36       95.40     13.58 o 
   2   9  12       45.78       41.28     31.13 o 
   3   9  12       26.05       54.44     47.65 o 
  -4  10  12       11.60      -75.66     57.28 o 
  -3  10  12      146.81       97.16     57.08 o 
  -2  10  12     1049.72      993.35     64.29 o 
  -1  10  12      515.60      447.75     49.08 o 
   0  10  12       63.61       67.65     13.78 o 
   1  10  12       34.00        9.93     13.22 o 
   2  10  12        4.69       -7.41     19.41 o 
   3  10  12       13.42        8.52     45.50 o 
  -4  11  12      273.53      286.27     77.31 o 
  -3  11  12      102.06       58.07     54.87 o 
  -2  11  12      186.55      127.20     50.92 o 
  -1  11  12      184.73      135.25     35.27 o 
   0  11  12      747.87      651.17     52.90 o 
   1  11  12        0.15      -25.35     18.95 o 
   2  11  12       21.20       10.08     21.88 o 
   3  11  12       43.60       43.04     52.45 o 
  -4  12  12        7.20      -60.92     57.33 o 
  -3  12  12      459.21      414.43     73.15 o 
  -2  12  12        7.73      -45.43     54.46 o 
  -1  12  12       13.25       14.09     22.21 o 
   0  12  12       10.28      -15.53     34.85 o 
   1  12  12       51.77       42.19     30.77 o 
   2  12  12       70.84       57.39     36.55 o 
   3  12  12       21.89       20.68     53.80 o 
  -3  13  12      327.92      465.93     76.22 o 
  -2  13  12       15.85       37.40     44.62 o 
  -1  13  12       85.41      103.64     27.50 o 
   0  13  12      207.73      260.99     55.91 o 
   1  13  12       94.90      132.37     46.33 o 
   2  13  12        7.08        0.13     45.51 o 
   3  13  12        3.96       29.32     89.07 o 
  -3  14  12       88.03      137.93     59.68 o 
  -2  14  12        5.24       88.54     46.98 o 
  -1  14  12      178.11      240.21     53.18 o 
   0  14  12       15.62       75.36     62.24 o 
   1  14  12        1.89       19.08     51.37 o 
   2  14  12       23.14       63.78     54.06 o 
  -3  15  12       42.98      127.80     56.25 o 
  -2  15  12      220.23      275.49     85.84 o 
  -1  15  12      109.64      285.70     63.46 o 
   0  15  12       22.21      141.80    113.70 o 
   1  15  12       14.59      -18.49     53.64 o 
   2  15  12       49.58       46.54     39.21 o 
  -2  16  12      255.06      359.62     81.77 o 
  -1  16  12        1.41       71.29     54.18 o 
   0  16  12      100.99      169.98     66.97 o 
   1  16  12       87.57      268.32    130.81 o 
  -1  17  12       22.35      156.88     60.63 o 
   0  17  12      205.41      287.08    103.31 o 
   1  17  12        3.14       90.15    117.55 o 
  -5   0  13       24.54      -54.84     69.98 o 
  -3   0  13      735.69      660.20     72.82 o 
  -1   0  13       94.11      125.17     46.62 o 
   1   0  13        7.06       -3.44     17.32 o 
  -5   1  13       32.54      -66.83     47.24 o 
  -4   1  13        7.11       -4.93     39.84 o 
  -3   1  13        9.36      -22.77     37.81 o 
  -2   1  13      438.28      614.56     62.81 o 
  -1   1  13      205.66      237.11     27.78 o 
   0   1  13     2164.64     2290.25     47.54 o 
   1   1  13      169.32      175.15     34.53 o 
   2   1  13        2.47      -27.06     33.66 o 
   3   1  13      445.81     1045.94     85.11 o 
   4   1  13       49.40      -31.73     63.65 o 
  -5   2  13        4.20        1.87     61.16 o 
  -4   2  13      166.84      149.44     52.20 o 
  -3   2  13       59.28      103.16     45.31 o 
  -2   2  13      459.51      550.34     69.99 o 
  -1   2  13      440.74      455.55     25.53 o 
   0   2  13      549.10      578.28     18.75 o 
   1   2  13        0.29      -10.38     14.34 o 
   2   2  13        1.25      -19.14     38.75 o 
   3   2  13       13.97       14.14     76.63 o 
  -5   3  13       44.56        0.17     54.89 o 
  -4   3  13        2.07      -12.97     41.77 o 
  -3   3  13       97.84      112.79     46.06 o 
  -2   3  13      700.42      757.58     50.72 o 
  -1   3  13      136.83      145.65     19.10 o 
   0   3  13        5.77        3.71     12.41 o 
   1   3  13        1.45        4.63     15.42 o 
   2   3  13       50.38       35.13     19.20 o 
   3   3  13       73.15       27.87     52.27 o 
  -5   4  13       95.38       80.61     60.54 o 
  -4   4  13        2.22      -19.60     42.18 o 
  -3   4  13      520.23      627.00     85.20 o 
  -2   4  13      107.56      148.73     42.00 o 
  -1   4  13      918.64      938.15     20.40 o 
   0   4  13        4.58       -0.75      9.22 o 
   1   4  13        6.80       -6.36     20.33 o 
   2   4  13       79.63       74.81     22.91 o 
   3   4  13      141.24       80.87     61.42 o 
  -5   5  13       18.72      -22.80     53.49 o 
  -4   5  13       36.48      -54.67     52.65 o 
  -3   5  13       10.07      -38.99     51.26 o 
  -2   5  13      354.99      475.60     59.36 o 
  -1   5  13      446.28      447.77     24.48 o 
   0   5  13       92.60       96.28     10.08 o 
   1   5  13      145.48      144.43     22.43 o 
   2   5  13      126.12      101.02     19.43 o 
   3   5  13        3.72      -39.77     53.05 o 
  -5   6  13       29.47       31.36     83.24 o 
  -4   6  13      215.53      186.88     73.34 o 
  -3   6  13       49.42       49.31     48.12 o 
  -2   6  13      143.91      203.32     53.23 o 
  -1   6  13       94.04      115.77     29.83 o 
   0   6  13       51.48       56.67     11.74 o 
   1   6  13      620.13      601.47     28.77 o 
   2   6  13        2.07       -1.39     17.61 o 
   3   6  13       34.87       82.43     64.76 o 
  -4   7  13       70.08       23.01     65.64 o 
  -3   7  13       61.70      139.16     50.80 o 
  -2   7  13     1668.68     1610.47     61.40 o 
  -1   7  13      202.79      212.37     45.63 o 
   0   7  13        0.38      -10.98      9.26 o 
   1   7  13      275.73      296.02     18.85 o 
   2   7  13       26.12       15.10     18.64 o 
   3   7  13        0.10       63.16    113.35 o 
  -4   8  13       55.63      -34.52     60.50 o 
  -3   8  13      137.06       78.68     48.78 o 
  -2   8  13      397.16      475.03     67.68 o 
  -1   8  13       16.62       -5.23     14.72 o 
   0   8  13      146.98      162.97     17.44 o 
   1   8  13       61.02       46.54     13.78 o 
   2   8  13     1005.13      983.74     84.06 o 
   3   8  13      101.82       53.22     72.08 o 
  -4   9  13        0.84      -19.38     57.81 o 
  -3   9  13       15.85      -28.45     47.81 o 
  -2   9  13     1625.36     1530.91     77.01 o 
  -1   9  13       10.40      -21.57     23.20 o 
   0   9  13      568.91      541.60     41.55 o 
   1   9  13       36.69       24.40     13.32 o 
   2   9  13       48.06       42.65     39.78 o 
   3   9  13       34.93       31.26     48.08 o 
  -4  10  13      109.08        7.11     86.91 o 
  -3  10  13       12.28       70.59     61.42 o 
  -2  10  13       18.00        0.55     44.73 o 
  -1  10  13       19.18       -1.06     37.34 o 
   0  10  13        8.76      -10.79     21.95 o 
   1  10  13        0.89      -30.01     24.90 o 
   2  10  13        0.07      -14.53     35.71 o 
   3  10  13        1.41        9.11     48.72 o 
  -4  11  13      128.67      114.72     68.67 o 
  -3  11  13      212.62      220.79     60.80 o 
  -2  11  13      156.24      144.41     54.99 o 
  -1  11  13        0.06      -18.70     21.78 o 
   0  11  13        9.93      -12.66     25.14 o 
   1  11  13      175.66      160.72     27.64 o 
   2  11  13       13.83       15.86     28.05 o 
   3  11  13       39.59       50.22     54.70 o 
  -3  12  13      117.25        7.73     62.87 o 
  -2  12  13      214.16      172.09     65.69 o 
  -1  12  13       10.03       -6.62     22.40 o 
   0  12  13       42.13       54.39     44.73 o 
   1  12  13        9.06      -13.39     34.81 o 
   2  12  13       34.75       41.55     41.58 o 
   3  12  13       85.53      117.25     93.11 o 
  -3  13  13      183.42      331.93     68.55 o 
  -2  13  13       40.89       29.05     58.10 o 
  -1  13  13       86.21      100.72     44.68 o 
   0  13  13      292.27      423.61     69.96 o 
   1  13  13      110.51      121.03     58.94 o 
   2  13  13        0.20      -32.62     46.80 o 
  -3  14  13      134.46      264.84     64.00 o 
  -2  14  13      633.31      623.89     60.16 o 
  -1  14  13      138.78      181.20     49.77 o 
   0  14  13      290.65      455.31    158.06 o 
   1  14  13        1.72       66.57     59.01 o 
   2  14  13      211.13      224.13     65.51 o 
  -2  15  13        6.92      128.94     50.00 o 
  -1  15  13       13.16      102.87     53.85 o 
   0  15  13      253.38      447.55    117.51 o 
   1  15  13        6.08       42.60    103.38 o 
  -2  16  13       70.29      204.77     52.93 o 
  -1  16  13       14.52      146.90     56.43 o 
   0  16  13       23.38      199.52     97.84 o 
   1  16  13       42.39        0.12     91.58 o 
  -1  17  13       77.98      278.43    128.11 o 
   0  17  13        2.14      478.69    249.41 o 
  -4   0  14       11.33       48.79     62.03 o 
  -2   0  14      301.54      601.48    163.48 o 
   0   0  14        2.78       -5.11     13.88 o 
   2   0  14       70.67      116.80     66.90 o 
   4   0  14       29.43       78.05    100.41 o 
  -5   1  14        1.38      -87.74     48.79 o 
  -4   1  14        0.65        5.02     42.67 o 
  -3   1  14      192.64      200.31     52.42 o 
  -2   1  14      910.17      915.92     56.75 o 
  -1   1  14      258.33      283.91     39.95 o 
   0   1  14      728.72      722.32     24.67 o 
   1   1  14       29.04       19.82     21.15 o 
   2   1  14       61.78       57.84     45.00 o 
   3   1  14      219.83      209.81     69.95 o 
   4   1  14        3.11      -12.35     71.18 o 
  -5   2  14       10.82      -56.98     50.23 o 
  -4   2  14        0.06      -43.13     39.39 o 
  -3   2  14       62.76       -4.05     41.73 o 
  -2   2  14       66.67      114.06     45.62 o 
  -1   2  14      152.50      184.65     19.74 o 
   0   2  14       88.65      100.64     20.32 o 
   1   2  14      303.30      332.69     38.39 o 
   2   2  14        3.89      -28.86     16.77 o 
   3   2  14       35.38      -10.10     53.86 o 
   4   2  14      241.65      250.98     91.69 o 
  -5   3  14        0.30      -36.16     49.48 o 
  -4   3  14        7.42       16.19     43.86 o 
  -3   3  14     1067.08     1020.78     63.52 o 
  -2   3  14       35.49       27.41     50.75 o 
  -1   3  14       80.24       81.45     10.05 o 
   0   3  14       20.18       15.78      7.90 o 
   1   3  14        6.59      -17.70     17.96 o 
   2   3  14        2.42      -26.22     25.48 o 
   3   3  14       34.78       15.52     58.61 o 
  -5   4  14        2.08      -33.98     55.89 o 
  -4   4  14       30.45       18.33     45.88 o 
  -3   4  14      934.00      741.76     66.42 o 
  -2   4  14       54.19       50.65     42.31 o 
  -1   4  14       11.40       15.68     13.40 o 
   0   4  14      512.25      504.49     25.22 o 
   1   4  14      178.62      186.70     21.56 o 
   2   4  14       10.54       16.52     22.84 o 
   3   4  14       60.68       51.81     64.26 o 
  -5   5  14      115.24       89.85     57.98 o 
  -4   5  14       29.56      -12.13     43.25 o 
  -3   5  14      125.40       57.23     60.11 o 
  -2   5  14      219.49      323.38     56.00 o 
  -1   5  14        8.17      -14.56     14.49 o 
   0   5  14      137.54      139.19     14.14 o 
   1   5  14       73.64       75.02     17.11 o 
   2   5  14       25.08       43.97     22.61 o 
   3   5  14        4.27      -63.32     57.53 o 
  -4   6  14        3.65      -52.11     54.82 o 
  -3   6  14       34.98      -16.92     58.50 o 
  -2   6  14     2366.59     2309.87     69.65 o 
  -1   6  14       54.40       52.27     17.46 o 
   0   6  14       84.40       86.32     12.08 o 
   1   6  14        1.51      -29.51     14.91 o 
   2   6  14      388.87      411.91     50.62 o 
   3   6  14        7.19        3.70     65.26 o 
  -4   7  14      170.71      194.46     77.98 o 
  -3   7  14       62.12       11.41     60.91 o 
  -2   7  14       58.04       58.83     24.82 o 
  -1   7  14     1435.08     1424.70     36.36 o 
   0   7  14      569.14      481.50     36.34 o 
   1   7  14        1.16      -21.52     20.44 o 
   2   7  14      101.03      109.04     88.89 o 
   3   7  14        2.56      -18.65     67.52 o 
  -4   8  14        1.06      -17.13     60.20 o 
  -3   8  14       46.62       78.33     50.16 o 
  -2   8  14       45.43       48.27     47.10 o 
  -1   8  14      144.60      129.29     48.54 o 
   0   8  14       38.97       22.19     19.92 o 
   1   8  14     2817.73     2794.59     87.43 o 
   2   8  14        0.13        4.84     51.56 o 
   3   8  14       94.31       84.13     81.46 o 
  -4   9  14       30.00       -6.96     66.93 o 
  -3   9  14        9.86       40.31     48.40 o 
  -2   9  14       65.15       82.39     53.56 o 
  -1   9  14      371.41      534.91     75.36 o 
   0   9  14       99.65      115.27     27.63 o 
   1   9  14        1.63      -21.84     25.38 o 
   2   9  14      393.54      430.88     54.37 o 
   3   9  14       21.91       28.30     48.69 o 
  -4  10  14       24.69      -39.67     64.03 o 
  -3  10  14        2.62       55.36     52.41 o 
  -2  10  14      165.90      161.45     51.74 o 
  -1  10  14       15.82      -13.30     27.89 o 
   0  10  14       36.79       21.10     34.14 o 
   1  10  14       11.33      -29.45     25.46 o 
   2  10  14       80.43      124.08     72.20 o 
   3  10  14        1.10       13.15     51.92 o 
  -4  11  14       23.21       31.66     72.09 o 
  -3  11  14      129.28      164.87     70.97 o 
  -2  11  14        2.75       34.77     54.58 o 
  -1  11  14      330.39      529.88     73.19 o 
   0  11  14      176.76      295.61     58.12 o 
   1  11  14       59.18       61.30     40.09 o 
   2  11  14       38.42       72.49     72.22 o 
   3  11  14      163.53      151.10     62.80 o 
  -3  12  14       32.50      143.00     57.41 o 
  -2  12  14       32.31       43.59     61.53 o 
  -1  12  14        5.32      -12.96     48.69 o 
   0  12  14      315.42      440.69    105.98 o 
   1  12  14      211.14      225.12     69.60 o 
   2  12  14      102.95       93.22     51.99 o 
  -3  13  14      331.92      439.02    100.03 o 
  -2  13  14      157.57      239.81     68.05 o 
  -1  13  14        1.20       -5.05     42.52 o 
   0  13  14       68.04      177.24     53.30 o 
   1  13  14       93.18      135.41     73.67 o 
   2  13  14       12.42       16.40     53.12 o 
  -3  14  14        0.20       90.76     50.54 o 
  -2  14  14        0.72       40.72     76.55 o 
  -1  14  14       33.04      120.95     56.31 o 
   0  14  14       14.94       93.72     49.95 o 
   1  14  14      195.51      276.14     87.50 o 
   2  14  14        2.25      -14.32     51.85 o 
  -2  15  14      108.99      257.10     99.66 o 
  -1  15  14       95.32      248.51     64.70 o 
   0  15  14      534.03      730.57     71.52 o 
   1  15  14       84.88       62.83     88.24 o 
  -1  16  14       17.52      152.60     83.41 o 
   0  16  14        0.72      159.09     66.04 o 
  -5   0  15        0.45      -42.12     80.45 o 
  -3   0  15      920.34      762.22     80.87 o 
  -1   0  15       94.66      150.73     58.48 o 
   1   0  15       11.63       -0.95     17.79 o 
   3   0  15      129.70      131.45    102.70 o 
  -5   1  15       11.78      -83.97     53.04 o 
  -4   1  15       23.91        1.11     44.20 o 
  -3   1  15     1882.20     1580.08     79.34 o 
  -2   1  15      562.64      598.69     50.21 o 
  -1   1  15        4.67      -12.75     19.13 o 
   0   1  15      506.25      521.32     34.89 o 
   1   1  15      472.87      468.95     46.94 o 
   2   1  15       31.49       35.98     45.06 o 
   3   1  15        0.73       -1.62     60.13 o 
   4   1  15       15.15       22.14     75.22 o 
  -5   2  15       33.39      -58.22     55.51 o 
  -4   2  15       21.42        7.26     44.71 o 
  -3   2  15       11.73      -12.48     38.91 o 
  -2   2  15      171.43      249.58     54.25 o 
  -1   2  15       39.52       50.66     19.14 o 
   0   2  15      212.38      270.87     27.98 o 
   1   2  15        0.67       -3.34     13.10 o 
   2   2  15      115.79      114.98     23.61 o 
   3   2  15       31.20       34.50     64.59 o 
   4   2  15      141.59       82.18     84.16 o 
  -4   3  15       43.52       31.81     47.03 o 
  -3   3  15      760.97      609.08     59.03 o 
  -2   3  15      497.54      568.24     59.94 o 
  -1   3  15       86.65      111.37     23.23 o 
   0   3  15       33.67       25.84     10.19 o 
   1   3  15       14.29        8.10     17.82 o 
   2   3  15        0.02       -4.23     26.91 o 
   3   3  15        9.61       37.27     66.27 o 
  -4   4  15       10.94       -1.00     47.61 o 
  -3   4  15       13.16      -75.79     49.65 o 
  -2   4  15      422.94      544.49     82.24 o 
  -1   4  15      130.02      136.68     19.97 o 
   0   4  15       39.59       33.40     15.06 o 
   1   4  15       71.98       85.91     18.25 o 
   2   4  15      142.95      168.77     44.56 o 
   3   4  15       12.52       11.84     64.37 o 
  -4   5  15      119.10       79.53     52.59 o 
  -3   5  15        2.83      -22.69     53.62 o 
  -2   5  15      312.75      390.71     59.38 o 
  -1   5  15      936.41     1018.27     33.43 o 
   0   5  15     1011.39      889.06     44.74 o 
   1   5  15      131.65      158.64     20.78 o 
   2   5  15      101.20      140.63     63.17 o 
   3   5  15        0.79      -38.64     63.28 o 
  -4   6  15        4.07      -91.22     59.36 o 
  -3   6  15      134.16      153.74     70.68 o 
  -2   6  15        0.05       -8.32     39.99 o 
  -1   6  15       33.54       18.73     35.99 o 
   0   6  15        0.35      -10.55     22.66 o 
   1   6  15       32.52        6.49     25.11 o 
   2   6  15      626.26      681.59     81.57 o 
   3   6  15        1.09      -37.83     69.60 o 
  -4   7  15        0.06      -44.52     58.14 o 
  -3   7  15        1.20      -67.45     53.98 o 
  -2   7  15      326.63      395.55     60.27 o 
  -1   7  15      168.14      154.62     33.39 o 
   0   7  15       19.98       -9.65     21.23 o 
   1   7  15      149.97      157.10     35.41 o 
   2   7  15      223.58      299.76    116.80 o 
   3   7  15        3.37      -89.11     66.80 o 
  -4   8  15        2.03      -66.26     61.03 o 
  -3   8  15        4.89      -78.70     53.81 o 
  -2   8  15        7.55       27.91     57.79 o 
  -1   8  15       43.99        6.73     24.39 o 
   0   8  15       30.70        9.55     24.05 o 
   1   8  15       71.85       24.55     50.07 o 
   2   8  15       69.30       76.74     61.93 o 
   3   8  15        0.87      -89.11     70.59 o 
  -4   9  15      314.91      156.39     79.52 o 
  -3   9  15      117.45       54.18     78.56 o 
  -2   9  15      459.24      580.45     66.77 o 
  -1   9  15      197.99      272.32     55.61 o 
   0   9  15       68.81      121.55     40.16 o 
   1   9  15      361.53      385.15     81.41 o 
   2   9  15       33.95       66.51     77.15 o 
   3   9  15        1.07       47.13     54.22 o 
  -4  10  15       16.86      -50.50     62.92 o 
  -3  10  15        1.18       97.18     71.70 o 
  -2  10  15      279.48      397.65     63.46 o 
  -1  10  15       44.56       -2.86     25.47 o 
   0  10  15       70.38      114.71     47.56 o 
   1  10  15      498.31      490.27     82.30 o 
   2  10  15       68.14       74.43     81.03 o 
   3  10  15      143.45      172.63     62.59 o 
  -3  11  15      119.79      193.91     96.85 o 
  -2  11  15      116.50      100.16     63.02 o 
  -1  11  15      888.77      944.90     62.52 o 
   0  11  15      294.53      454.41     96.43 o 
   1  11  15       54.78       65.37     41.77 o 
   2  11  15        2.80       81.49     79.60 o 
  -3  12  15       39.14      -16.64    103.09 o 
  -2  12  15       47.80       34.90     80.87 o 
  -1  12  15       19.33        5.52     39.61 o 
   0  12  15       27.87       84.57     46.02 o 
   1  12  15      126.36      155.48     50.76 o 
   2  12  15       82.67       53.65     50.76 o 
  -3  13  15      141.44      217.37    100.40 o 
  -2  13  15       94.64       97.23     89.19 o 
  -1  13  15      104.43      354.47    108.69 o 
   0  13  15        1.19      106.69     45.13 o 
   1  13  15       97.90       87.27     47.83 o 
   2  13  15       27.16       15.98     51.44 o 
  -2  14  15       87.51       65.85    124.66 o 
  -1  14  15      105.40      264.17    118.56 o 
   0  14  15       70.66      153.72     52.70 o 
   1  14  15       23.17      280.77    151.56 o 
  -1  15  15       48.12      286.92    126.22 o 
   0  15  15       40.51      142.72     57.18 o 
  -4   0  16       40.39       28.92     70.69 o 
  -2   0  16      109.69      152.86     76.43 o 
   0   0  16       11.21      157.15    174.95 o 
   2   0  16       23.38      -11.14     67.43 o 
  -4   1  16        9.03      -62.54     44.32 o 
  -3   1  16        9.88       -7.71     42.72 o 
  -2   1  16      126.46      148.27     52.24 o 
  -1   1  16        2.85        8.27     12.42 o 
   0   1  16      288.64      404.78     41.89 o 
   1   1  16      549.99      550.72     46.52 o 
   2   1  16        2.20        4.20     19.19 o 
   3   1  16        7.78       -0.68     76.64 o 
  -4   2  16      133.38      123.56     55.74 o 
  -3   2  16       54.14       28.69     46.82 o 
  -2   2  16      181.27      268.91     56.03 o 
  -1   2  16       44.27       46.29     15.85 o 
   0   2  16       76.11      106.44     29.54 o 
   1   2  16      174.80      159.13     26.58 o 
   2   2  16        0.55      -18.51     28.78 o 
   3   2  16      136.24       70.41     76.34 o 
  -4   3  16        5.18      -59.41     43.29 o 
  -3   3  16       65.76       -5.93     44.59 o 
  -2   3  16      690.54      703.99     55.01 o 
  -1   3  16       39.09       35.11     25.70 o 
   0   3  16       77.20      112.94     20.91 o 
   1   3  16       96.19      131.55     33.84 o 
   2   3  16      114.58       68.93     30.78 o 
   3   3  16       14.94       -6.88     70.74 o 
  -4   4  16       43.86       22.11     49.19 o 
  -3   4  16      112.13      103.23     52.20 o 
  -2   4  16       83.66       34.14     61.31 o 
  -1   4  16        8.90       12.36     44.99 o 
   0   4  16       22.95       17.30     24.96 o 
   1   4  16        2.85       -5.61     34.70 o 
   2   4  16        2.03        4.64     56.23 o 
   3   4  16       52.03       26.37     72.59 o 
  -4   5  16       86.12       86.54     55.47 o 
  -3   5  16        1.18      -81.18     54.10 o 
  -2   5  16       27.10        3.21     55.33 o 
  -1   5  16      595.29      556.46     54.70 o 
   0   5  16        2.07      -38.27     38.48 o 
   1   5  16        0.80       -5.70     24.84 o 
   2   5  16       11.10      -10.03     72.61 o 
   3   5  16        9.54       20.90     74.78 o 
  -4   6  16        0.19      -36.03     71.90 o 
  -3   6  16        0.88      -52.95     53.25 o 
  -2   6  16        9.06      -76.88     52.95 o 
  -1   6  16       12.35        8.66     27.16 o 
   0   6  16       12.67       -9.31     37.09 o 
   1   6  16       16.84       -4.91     27.30 o 
   2   6  16      223.86      357.55    137.94 o 
   3   6  16       13.88       -1.31     77.30 o 
  -4   7  16        7.33     -107.47     58.87 o 
  -3   7  16      137.03       68.21     68.86 o 
  -2   7  16       94.80       44.88     61.14 o 
  -1   7  16      253.66      256.83     54.80 o 
   0   7  16        0.15      -38.27     52.48 o 
   1   7  16      547.94      494.88     70.17 o 
   2   7  16      124.14      158.65     72.59 o 
   3   7  16       27.33      -60.92     77.18 o 
  -4   8  16       41.33      -18.80     64.37 o 
  -3   8  16       38.40      -49.39     79.10 o 
  -2   8  16        5.99      -30.80     53.79 o 
  -1   8  16      995.75      926.81     87.07 o 
   0   8  16      122.02      125.49     60.82 o 
   1   8  16      156.63       86.07     39.34 o 
   2   8  16       89.96      113.02     72.19 o 
   3   8  16      144.18      233.49    100.26 o 
  -4   9  16       20.31      -62.43     63.41 o 
  -3   9  16       40.65      -24.34     62.32 o 
  -2   9  16       80.93       78.04     64.57 o 
  -1   9  16      956.42      846.65     94.92 o 
   0   9  16       14.46        6.45     49.60 o 
   1   9  16      167.99      220.95     47.09 o 
   2   9  16       28.14      114.57     87.83 o 
  -3  10  16        4.26      -26.18     80.34 o 
  -2  10  16       30.43      -26.57     53.03 o 
  -1  10  16        0.25       40.60     42.53 o 
   0  10  16        6.00       -4.04     81.10 o 
   1  10  16      106.82      143.81     44.23 o 
   2  10  16       88.72      137.81     82.90 o 
  -3  11  16       42.24       84.53     71.28 o 
  -2  11  16      132.72      105.10    114.01 o 
  -1  11  16        0.82       43.18     42.73 o 
   0  11  16       12.69       94.82     91.90 o 
   1  11  16       59.28       50.60     50.45 o 
   2  11  16      121.42      157.91     53.12 o 
  -3  12  16      102.79       60.43    140.09 o 
  -2  12  16        9.10       -4.08    105.48 o 
  -1  12  16      234.65      286.32     56.68 o 
   0  12  16        6.47      -19.48     88.65 o 
   1  12  16        1.12       54.05     52.65 o 
   2  12  16      254.13      276.34     63.43 o 
  -2  13  16      114.06      122.74    157.03 o 
  -1  13  16      282.33      479.68     77.23 o 
   0  13  16        3.84      139.19    101.56 o 
   1  13  16      152.11      841.74    167.56 o 
  -2  14  16       44.49      142.55    105.51 o 
  -1  14  16       35.39      327.69    148.01 o 
   0  14  16       62.70      256.57    202.53 o 
   1  14  16       23.03      478.05    190.54 o 
  -3   0  17      103.92       58.64     70.64 o 
  -1   0  17      151.41      218.65     74.87 o 
   1   0  17      352.47      300.06     92.36 o 
   3   0  17        6.37        9.13    110.66 o 
  -4   1  17       47.31      -38.01     50.04 o 
  -3   1  17       60.60       -6.24     45.00 o 
  -2   1  17      134.16      147.18     52.59 o 
  -1   1  17      142.25      223.28     53.53 o 
   0   1  17        6.04       15.08     42.46 o 
   1   1  17        7.36      -51.38     46.59 o 
   2   1  17       45.76       43.35     56.44 o 
   3   1  17       33.00       -3.87     61.20 o 
  -4   2  17        8.56      -36.79     47.79 o 
  -3   2  17       14.07      -37.82     42.90 o 
  -2   2  17      372.52      464.93     65.82 o 
  -1   2  17      714.49      697.35     53.61 o 
   0   2  17       40.54      -16.40     40.09 o 
   1   2  17      117.31       17.74     53.36 o 
   2   2  17      268.12      203.19     69.99 o 
   3   2  17        0.53       51.62     61.45 o 
  -4   3  17        2.39      -58.72     50.30 o 
  -3   3  17       24.50       33.87     48.30 o 
  -2   3  17     1284.32     1343.59     72.90 o 
  -1   3  17      452.87      537.63     55.63 o 
   0   3  17        2.95      -23.79     38.29 o 
   1   3  17      176.49      125.72     58.22 o 
   2   3  17       42.26      -22.46     62.16 o 
   3   3  17       85.66        6.83     84.92 o 
  -4   4  17       45.33      -24.10     55.79 o 
  -3   4  17        0.55      -26.61     43.01 o 
  -2   4  17       47.19       67.70     49.11 o 
  -1   4  17       61.94       41.12     45.89 o 
   0   4  17      165.07      156.93     72.24 o 
   1   4  17      162.67      204.45     33.97 o 
   2   4  17      264.44      280.00     77.02 o 
   3   4  17        0.22      -85.48     74.54 o 
  -4   5  17       32.18        8.00     71.40 o 
  -3   5  17       10.18      -62.87     58.33 o 
  -2   5  17      320.99      302.44     79.14 o 
  -1   5  17       11.59       -4.15     42.22 o 
   0   5  17      785.15      831.51     95.61 o 
   1   5  17        6.95       -7.89     43.02 o 
   2   5  17        1.07      -28.19     59.95 o 
   3   5  17        6.23        7.73     83.54 o 
  -4   6  17       36.76       -7.53     90.69 o 
  -3   6  17        9.26      -45.18     61.29 o 
  -2   6  17       14.81      -51.68     55.44 o 
  -1   6  17     2029.19     1854.68     88.65 o 
   0   6  17     1127.24     1072.06     85.06 o 
   1   6  17     1299.23     1241.67     75.33 o 
   2   6  17       15.94       28.43     86.94 o 
   3   6  17       40.32       25.89     86.71 o 
  -4   7  17       31.47      -41.21     65.29 o 
  -3   7  17       52.60       35.33     67.77 o 
  -2   7  17       41.93       24.25     60.47 o 
  -1   7  17      307.30      463.15     87.83 o 
   0   7  17       64.03       54.66     65.91 o 
   1   7  17        0.02      -35.63     28.92 o 
   2   7  17      345.98      280.28     97.66 o 
  -3   8  17       18.96      -62.83     57.75 o 
  -2   8  17      125.69      105.82     64.85 o 
  -1   8  17       29.36       58.62     51.30 o 
   0   8  17      630.03      716.50     80.94 o 
   1   8  17      173.63      193.16     73.63 o 
   2   8  17       14.70       14.73    118.30 o 
  -3   9  17        0.15      -22.75     61.65 o 
  -2   9  17       23.70      -18.22     66.46 o 
  -1   9  17       47.07       94.64     47.98 o 
   0   9  17        7.62       -4.69     52.87 o 
   1   9  17      118.58      155.51     44.64 o 
   2   9  17      304.85      349.78     63.61 o 
  -3  10  17        4.67      -20.83     85.23 o 
  -2  10  17      114.73      112.27     64.89 o 
  -1  10  17       28.27      110.77     64.65 o 
   0  10  17       64.65      133.85    101.16 o 
   1  10  17      220.07      291.05     51.39 o 
   2  10  17       29.00      103.82     79.98 o 
  -3  11  17       50.47       -1.00    122.21 o 
  -1  11  17       18.95      113.22     92.04 o 
   0  11  17      115.25      261.91    104.42 o 
   1  11  17       51.77      148.85    102.23 o 
  -2  12  17       21.59      -47.98     95.75 o 
  -1  12  17        7.15       34.98     96.79 o 
   0  12  17        3.42      112.52     97.19 o 
   1  12  17        1.55      165.93    100.83 o 
  -2  13  17       16.36      117.17     81.49 o 
  -1  13  17      414.10      575.22     81.03 o 
   0  13  17      141.15      495.12    202.76 o 
   1  13  17        7.70      166.98    112.26 o 
  -1  14  17       14.62       94.03    136.66 o 
  -4   0  18      143.79       99.06     85.50 o 
  -2   0  18      593.67      555.81    104.61 o 
   0   0  18       51.99       48.78     64.13 o 
   2   0  18       51.03      -62.08     83.73 o 
  -4   1  18        0.42      -37.40     53.66 o 
  -3   1  18       23.86        9.33     49.94 o 
  -2   1  18        0.16      -88.04     44.02 o 
  -1   1  18      186.64      202.96     56.37 o 
   0   1  18      275.59      362.86     63.17 o 
   1   1  18       87.57      -52.03     54.39 o 
   2   1  18        0.63      -56.23     59.22 o 
   3   1  18       58.08       11.03     89.84 o 
  -4   2  18       47.42      -35.20     51.06 o 
  -3   2  18       54.63      -11.62     48.22 o 
  -2   2  18      271.68      205.18     60.77 o 
  -1   2  18      173.41      291.05     59.70 o 
   0   2  18       51.91       49.24     69.77 o 
   1   2  18       45.64      -26.35     54.13 o 
   2   2  18      118.72       48.94     62.57 o 
   3   2  18        8.81       45.88     67.99 o 
  -4   3  18      146.21       73.13     59.89 o 
  -3   3  18      149.97      178.34     61.16 o 
  -2   3  18        3.73      -46.49     45.57 o 
  -1   3  18       11.79      -65.13     52.68 o 
   0   3  18       20.38      -40.00     66.75 o 
   1   3  18       26.47      -71.02     53.57 o 
   2   3  18       24.17       30.49     70.21 o 
   3   3  18       41.96       55.93     72.29 o 
  -4   4  18      299.92      220.93     83.26 o 
  -3   4  18       15.50      -38.82     44.77 o 
  -2   4  18        0.62        1.16     45.79 o 
  -1   4  18      554.38      691.49     67.13 o 
   0   4  18       11.04      -44.92     62.57 o 
   1   4  18      168.00      119.72     64.67 o 
   2   4  18       13.99       28.66     69.52 o 
  -4   5  18        1.95       -9.19     75.33 o 
  -3   5  18        0.03      -26.04     72.77 o 
  -2   5  18        0.08      -71.71     55.48 o 
  -1   5  18       11.07       72.24     57.61 o 
   0   5  18      127.68      103.53     74.23 o 
   1   5  18      189.69      173.50     64.25 o 
   2   5  18      120.47      109.04     77.50 o 
  -3   6  18        1.70      -58.42    133.74 o 
  -2   6  18       64.06        5.01     61.49 o 
  -1   6  18      118.94      221.00     80.46 o 
   0   6  18      439.31      512.42     94.55 o 
   1   6  18       17.85      -23.62     64.07 o 
   2   6  18      110.35      158.94     85.09 o 
  -3   7  18        2.01      -65.21     62.42 o 
  -2   7  18        4.71      -62.61     51.40 o 
  -1   7  18      203.92      238.28     66.59 o 
   0   7  18      435.56      595.19     98.19 o 
   1   7  18       66.83       43.44     68.99 o 
   2   7  18        6.26      -63.32     68.28 o 
  -3   8  18        6.57      -77.91     85.33 o 
  -2   8  18        1.68      -29.02     58.17 o 
  -1   8  18      226.17      302.31     99.36 o 
   0   8  18       90.50       92.98     68.00 o 
   1   8  18      548.38      681.25     98.43 o 
   2   8  18       21.51      100.78     92.46 o 
  -3   9  18       29.44       44.54     75.97 o 
  -2   9  18       57.54       -0.83    214.61 o 
  -1   9  18      228.24      269.62    135.41 o 
   0   9  18      275.02      320.12    141.60 o 
   1   9  18       45.94      110.38    105.80 o 
   2   9  18       17.43      142.90     48.33 o 
  -3  10  18       12.24       14.23     66.84 o 
  -1  10  18      114.55      369.30    135.63 o 
   0  10  18       16.50      126.49    102.56 o 
   1  10  18        9.10       26.50    100.60 o 
  -1  11  18      138.84      218.50     75.14 o 
   0  11  18      140.60      294.88    144.45 o 
   1  11  18      115.30      241.56    115.90 o 
  -1  12  18        3.20       67.11    148.31 o 
   0  12  18       41.06      298.34    221.41 o 
  -3   0  19       13.02     -113.60     65.72 o 
  -1   0  19     1771.47     1544.88    187.42 o 
   1   0  19        6.99     -128.06     85.81 o 
  -4   1  19        0.29      -92.24     49.78 o 
  -3   1  19      117.01       99.05     59.44 o 
  -2   1  19      111.46       19.05     53.44 o 
  -1   1  19       61.42       30.77     63.96 o 
   0   1  19        0.29       27.99     61.85 o 
   1   1  19        1.19      -66.98     55.06 o 
   2   1  19      272.06      146.38     74.89 o 
  -4   2  19        2.06      -67.30     56.41 o 
  -3   2  19      295.94      227.46     65.97 o 
  -2   2  19      121.14       11.33     53.49 o 
  -1   2  19      397.09      390.88    132.85 o 
   0   2  19       85.86      119.34     75.71 o 
   1   2  19      105.58       53.67     64.70 o 
   2   2  19       17.39       46.89     73.18 o 
  -4   3  19       45.93      -11.93     61.19 o 
  -3   3  19       14.33      -50.68     51.44 o 
  -2   3  19        0.58      -31.78     73.57 o 
  -1   3  19      237.56      260.61     74.97 o 
   0   3  19        2.65      -87.58     67.23 o 
   1   3  19      361.75      308.39     75.08 o 
   2   3  19        3.07      -32.91     70.46 o 
  -3   4  19       75.35       26.47     83.15 o 
  -2   4  19      136.01      134.91     57.48 o 
  -1   4  19       25.95       25.35    100.60 o 
   0   4  19      355.07      381.17     91.66 o 
   1   4  19       98.83       55.40     64.63 o 
   2   4  19       45.02       55.58     79.50 o 
  -3   5  19       15.93        9.41     70.11 o 
  -2   5  19      330.47      314.48     84.64 o 
  -1   5  19      125.03       24.06    100.13 o 
   0   5  19        0.10      -55.18     70.42 o 
   1   5  19       12.65      -20.52     69.03 o 
   2   5  19        0.15        9.73     76.71 o 
  -3   6  19       13.40       18.60     72.90 o 
  -2   6  19       21.03      -54.45     69.53 o 
  -1   6  19      104.20       81.44    103.63 o 
   0   6  19       22.33      -67.56     64.98 o 
   1   6  19        2.00        5.13     71.53 o 
   2   6  19       82.36      190.31     84.34 o 
  -3   7  19        0.20     -123.05     61.52 o 
  -2   7  19      127.06        1.80     77.83 o 
  -1   7  19       13.62      -37.82     75.75 o 
   0   7  19       67.79      145.12     76.39 o 
   1   7  19      719.67      851.04    125.18 o 
   2   7  19       29.11      212.41     83.79 o 
  -3   8  19        6.36      -34.80     70.24 o 
  -2   8  19       66.92      -17.89     61.48 o 
  -1   8  19        7.54     -117.67    164.90 o 
   0   8  19        5.40      -28.03    131.81 o 
   1   8  19       44.70       84.45    111.09 o 
  -2   9  19       36.01      -25.82     55.49 o 
  -1   9  19      210.93      141.38    103.59 o 
   0   9  19        1.57       93.87    102.16 o 
   1   9  19      339.02      587.17    138.04 o 
  -2  10  19        0.78      -23.34    113.27 o 
  -1  10  19        1.50     -360.26    217.28 o 
   0  10  19      238.05      569.21    361.74 o 
   1  10  19      120.18      345.11    151.40 o 
  -1  11  19        0.18     -334.03    222.23 o 
   0  11  19      306.78      654.83    382.37 o 
  -2   0  20        0.39     -131.61     70.22 o 
   0   0  20      152.43      -61.49    162.09 o 
   2   0  20       32.49     -134.34     96.99 o 
  -3   1  20      107.12       -4.66     59.33 o 
  -2   1  20       10.22      -87.46     51.72 o 
  -1   1  20       21.61     -130.60    106.46 o 
   0   1  20      150.62      -32.07    118.05 o 
   1   1  20       36.51        9.23     67.92 o 
   2   1  20        0.00      -46.24     77.58 o 
  -3   2  20      147.61       20.48     67.29 o 
  -2   2  20       16.41      -57.26     63.00 o 
  -1   2  20       33.96      -73.51    105.42 o 
   0   2  20       36.76      -47.71    111.63 o 
   1   2  20      235.04      208.32    101.88 o 
   2   2  20       49.93       53.87     91.17 o 
  -3   3  20       52.54       19.17     63.31 o 
  -2   3  20       10.39      -52.14     60.46 o 
  -1   3  20      210.93      125.99    120.84 o 
   0   3  20      102.52       34.63     79.40 o 
   1   3  20       30.09      -87.60     64.83 o 
   2   3  20      183.09      191.94     88.94 o 
  -3   4  20       46.87       53.53     84.81 o 
  -2   4  20       26.39       14.17     62.89 o 
  -1   4  20       65.92      -91.00     99.34 o 
   0   4  20      330.38      468.23    161.66 o 
   1   4  20       55.26       33.27     72.03 o 
   2   4  20       97.13      145.50     85.37 o 
  -3   5  20        0.43       -5.78     99.47 o 
  -2   5  20       46.17      -74.11     64.48 o 
  -1   5  20      357.99      260.32    121.36 o 
   0   5  20      409.43      411.81    219.40 o 
   1   5  20       42.41       53.21    105.51 o 
   2   5  20        4.62       98.17     81.58 o 
  -3   6  20        7.91       34.33    115.07 o 
  -2   6  20        1.54      -60.84     61.01 o 
  -1   6  20        4.69      -98.96     78.34 o 
   0   6  20      241.44      315.25     94.54 o 
   1   6  20       24.28      112.23    119.75 o 
  -3   7  20        2.05      -86.34     66.28 o 
  -2   7  20        8.29      -95.17     62.79 o 
   0   7  20     1169.04     1174.87     92.99 o 
   1   7  20      429.88      244.31    219.18 o 
  -2   8  20       23.69      -20.08     63.35 o 
  -1   8  20       41.92     -259.41    223.38 o 
   0   8  20       21.19      293.14    247.01 o 
   1   8  20      325.48      364.46    170.38 o 
  -2   9  20        0.64      -59.58    102.43 o 
  -1   9  20       14.10     -154.00    239.32 o 
   0   9  20      428.76      624.24    207.69 o 
   0  10  20      116.97      664.91    347.67 o 
  -3   0  21      138.91      -53.79     85.02 o 
  -1   0  21       77.99     -183.47    149.97 o 
   1   0  21        3.95       45.64    226.00 o 
  -3   1  21       27.78      -37.67     66.03 o 
  -2   1  21        1.67     -124.18     62.09 o 
  -1   1  21       90.58        6.73    116.00 o 
   0   1  21        0.07     -191.97    168.52 o 
   1   1  21      151.04      269.48    156.93 o 
  -3   2  21       30.90      -23.14     65.98 o 
  -2   2  21        1.09     -121.80     62.01 o 
  -1   2  21       19.62     -162.27    101.05 o 
   0   2  21      292.73      250.79    138.58 o 
   1   2  21      203.08       48.19    120.33 o 
  -3   3  21       32.44      -75.45     56.46 o 
  -2   3  21       70.54       -9.02     65.36 o 
  -1   3  21       64.93      -96.97    108.38 o 
   0   3  21       40.77     -115.72    110.81 o 
   1   3  21       42.37      -67.56    155.03 o 
  -3   4  21        8.16       -7.03     62.81 o 
  -2   4  21        1.03      -41.65     61.88 o 
  -1   4  21      292.22      189.11    124.71 o 
   0   4  21       91.37      159.94    145.59 o 
   1   4  21        3.21      105.15    270.99 o 
  -2   5  21        0.32       82.95     84.33 o 
  -1   5  21      288.98      131.01    119.94 o 
   0   5  21       89.16      -58.75     99.28 o 
   1   5  21      315.80      488.94    137.49 o 
  -2   6  21        0.07       41.04     92.46 o 
  -1   6  21       26.44      -64.19     84.15 o 
   0   6  21       29.32     -140.99    134.87 o 
   1   6  21        0.07       75.14    282.89 o 
  -2   7  21        0.01      -65.38     60.41 o 
  -1   7  21       40.19      -94.59    135.67 o 
   0   7  21      576.01      502.93    139.67 o 
  -1   8  21       37.37      -69.94    196.91 o 
  -2   0  22       20.75      -75.43    140.04 o 
  -2   1  22       23.57     -127.37     94.59 o 
  -1   1  22       72.06     -194.23    108.37 o 
   0   1  22      234.87      131.96    164.23 o 
   1   1  22       66.61     -215.11    107.56 o 
  -2   2  22      128.40       -0.04    106.64 o 
  -1   2  22        9.26     -147.07    107.54 o 
   0   2  22      158.93      -29.01    121.94 o 
   1   2  22      108.34      273.70    400.49 o 
  -2   3  22       14.21      -40.27     94.60 o 
  -1   3  22       47.04      -50.53    105.81 o 
   0   3  22       11.67     -142.49    107.40 o 
   1   3  22      296.00     -100.61    192.22 o 
  -2   4  22       19.54      -64.97    109.75 o 
  -1   4  22      228.92      113.14    122.23 o 
   0   4  22       46.83     -170.39    106.92 o 
  -2   5  22       13.89     -120.24     77.72 o 
  -1   5  22       28.92      -92.57     90.15 o 
   0   5  22       18.64     -325.71    233.64 o 
  -1   6  22        0.79     -108.22     82.40 o 
   0   6  22     1063.78      879.06    172.09 o 
  -1   0  23       11.73     -182.49    161.25 o 
  -1   1  23       22.84     -104.63    116.95 o 
   0   1  23       31.98     -214.63    107.31 o 
  -1   2  23        1.52     -174.98    106.42 o 
   0   2  23      173.88      -89.74    119.36 o 
  -1   3  23       11.69     -201.29    100.64 o 
                                                 
